# Supplementary material for: Piperazine-1,4-diium bis­(2-carb­oxy-1H-pyrazole-4-carboxyl­ate) tetra­hydrate
Source: Acta Crystallogr Sect E Struct Rep Online. 2010 Sep 18;66(Pt 10):o2578. doi: 10.1107/S160053681003655X (PMC2983173; doi:10.1107/S160053681003655X)
Supplement: Supplementary file 1 [file e-66-o2578-sup1.cif]

##############################################################################
###                                                                        ###
###        Electronic paper (Acta Crystallographica Section E)             ###
###                                                                        ###
##############################################################################
#                                                                            #
# This CIF contains the data in a paper accepted for publication in Acta     #
# Crystallographica Section E. It conforms to the requirements of Notes      #
# for Authors for Section E, and has been peer reviewed under the auspices   #
# of the IUCr Commission on Journals.                                        #
#                                                                            #
# Full details of the Crystallographic Information File format               #
# are given in the paper "The Crystallographic Information File (CIF):       #
# a New Standard Archive File for Crystallography" by S. R. Hall, F. H.      #
# Allen and I. D. Brown [Acta Cryst. (1991), A47, 655-685].                  #
#                                                                            #
# The current version of the core CIF dictionary is obtainable from          #
# ftp://ftp.iucr.org/pub/cif_core.dic. The current version number is 2.4.    #
#                                                                            #
# Software is freely available for graphical display of the structure(s) in  #
# this CIF.  For information consult the CIF home page http://www.iucr.org/  #
# cif/home.html                                                              #
#                                                                            #
# This file may be used for bona fide research purposes within the           #
# scientific community so long as proper attribution is given to the journal # 
# article from which it was obtained.                                        #
#                                                                            #
##############################################################################
                                             
data_I
_audit_creation_method     SHELXL-97
_chemical_name_systematic
;
Piperazine-1,4-diium bis(2-carboxy-1<i>H</i>-pyrazole-4-carboxylate)
tetrahydrate
;
_chemical_name_common     ?
_chemical_formula_moiety     'C4 H12 N2, 2(C5 H3 N2 O4), 4(H2 O)'
_chemical_formula_sum     'C14 H26 N6 O12'
_chemical_formula_iupac     'C4 H12 N2, 2C5 H3 N2 O4, 4H2 O'
_chemical_formula_weight     470.41
_chemical_melting_point     ?
_symmetry_cell_setting     monoclinic
_symmetry_space_group_name_H-M     'P 21/c'
_symmetry_space_group_name_Hall     '-P 2ybc'
loop_
    _symmetry_equiv_pos_as_xyz
    'x, y, z'
    '-x, y+1/2, -z+1/2'
    '-x, -y, -z'
    'x, -y-1/2, z-1/2'
_cell_length_a     8.3363(13)
_cell_length_b     16.246(3)
_cell_length_c     7.3930(11)
_cell_angle_alpha     90.00
_cell_angle_beta     90.812(3)
_cell_angle_gamma     90.00
_cell_volume     1001.2(3)
_cell_formula_units_Z     2
_cell_measurement_reflns_used     1373
_cell_measurement_theta_min     2.7
_cell_measurement_theta_max     24.0
_cell_measurement_temperature     291(2)
_exptl_crystal_description     block
_exptl_crystal_colour     white
_exptl_crystal_size_max     0.15
_exptl_crystal_size_mid     0.14
_exptl_crystal_size_min     0.12
_exptl_crystal_density_diffrn     1.560
_exptl_crystal_density_meas     ?
_exptl_crystal_density_method     'not measured'
_exptl_crystal_F_000     496
_exptl_absorpt_coefficient_mu     0.137
_exptl_absorpt_correction_type     multi-scan
_exptl_absorpt_process_details     '(SADABS; Bruker, 2000)'
_exptl_absorpt_correction_T_min     0.9798
_exptl_absorpt_correction_T_max     0.9838
_exptl_special_details
;
;
_diffrn_ambient_temperature     291(2)
_diffrn_radiation_type     MoK\a
_diffrn_radiation_wavelength     0.71073
_diffrn_radiation_source     'fine-focus sealed tube'
_diffrn_radiation_monochromator     graphite
_diffrn_measurement_device_type     'Bruker SMART APEX CCD'
_diffrn_measurement_method     'phi and omega scans'
_diffrn_detector_area_resol_mean     ?
_diffrn_reflns_number     5265
_diffrn_reflns_av_R_equivalents     0.0507
_diffrn_reflns_av_sigmaI/netI     0.0491
_diffrn_reflns_theta_min     2.44
_diffrn_reflns_theta_max     26.00
_diffrn_reflns_theta_full     26.00
_diffrn_measured_fraction_theta_max     0.992
_diffrn_measured_fraction_theta_full     0.992
_diffrn_reflns_limit_h_min     -10
_diffrn_reflns_limit_h_max     10
_diffrn_reflns_limit_k_min     -13
_diffrn_reflns_limit_k_max     19
_diffrn_reflns_limit_l_min     -8
_diffrn_reflns_limit_l_max     9
_diffrn_standards_number     ?
_diffrn_standards_interval_count     ?
_diffrn_standards_interval_time     ?
_diffrn_standards_decay_%     ?
_refine_special_details
;
Refinement of <i>F</i>^2^ against ALL reflections. The weighted <i>R</i>-factor
<i>wR</i> and goodness of fit <i>S</i> are based on <i>F</i>^2^, conventional
<i>R</i>-factors <i>R</i> are based on <i>F</i>, with <i>F</i> set to zero for
negative <i>F</i>^2^. The threshold expression of <i>F</i>^2^ >
\s(<i>F</i>^2^) is used only for calculating <i>R</i>-factors(gt) <i>etc</i>.
and is not relevant to the choice of reflections for refinement.
<i>R</i>-factors based on <i>F</i>^2^ are statistically about twice as large
as those based on <i>F</i>, and <i>R</i>- factors based on ALL data will be
even larger.
;
_reflns_number_total     1946
_reflns_number_gt     1524
_reflns_threshold_expression     I>2sigma(I)
_refine_ls_structure_factor_coef     Fsqd
_refine_ls_matrix_type     full
_refine_ls_R_factor_all     0.0773
_refine_ls_R_factor_gt     0.0588
_refine_ls_wR_factor_gt     0.1365
_refine_ls_wR_factor_ref     0.1466
_refine_ls_goodness_of_fit_ref     1.100
_refine_ls_restrained_S_all     1.100
_refine_ls_number_reflns     1946
_refine_ls_number_parameters     169
_refine_ls_number_restraints     0
_refine_ls_hydrogen_treatment     mixed
_refine_ls_weighting_scheme     calc
_refine_ls_weighting_details
         'calc w=1/[\s^2^(Fo^2^)+(0.0729P)^2^+0.0000P] where P=(Fo^2^+2Fc^2^)/3'
_atom_sites_solution_hydrogens     geom
_atom_sites_solution_primary     direct
_atom_sites_solution_secondary     difmap
_refine_ls_shift/su_max     0.000
_refine_ls_shift/su_mean     0.000
_refine_diff_density_max     0.407
_refine_diff_density_min     -0.230
_refine_ls_extinction_method     none
_refine_ls_extinction_coef     ?
loop_
    _atom_type_symbol
    _atom_type_description
    _atom_type_scat_dispersion_real
    _atom_type_scat_dispersion_imag
    _atom_type_scat_source
    'C' 'C' 0.0033 0.0016
                         'International Tables Vol C Tables 4.2.6.8 and 6.1.1.4'
    'H' 'H' 0.0000 0.0000
                         'International Tables Vol C Tables 4.2.6.8 and 6.1.1.4'
    'N' 'N' 0.0061 0.0033
                         'International Tables Vol C Tables 4.2.6.8 and 6.1.1.4'
    'O' 'O' 0.0106 0.0060
                         'International Tables Vol C Tables 4.2.6.8 and 6.1.1.4'
_computing_data_collection     'SMART (Bruker, 2000)'
_computing_cell_refinement     'SAINT (Bruker, 2000)'
_computing_data_reduction     'SAINT (Bruker, 2000)'
_computing_structure_solution     'SHELXTL (Sheldrick, 2008)'
_computing_structure_refinement     'SHELXTL (Sheldrick, 2008)'
_computing_molecular_graphics     'DIAMOND (Brandenburg, 2008)'
_computing_publication_material     'SHELXTL (Sheldrick, 2008)'
loop_
    _atom_site_type_symbol
    _atom_site_label
    _atom_site_fract_x
    _atom_site_fract_y
    _atom_site_fract_z
    _atom_site_U_iso_or_equiv
    _atom_site_adp_type
    _atom_site_calc_flag
    _atom_site_refinement_flags
    _atom_site_occupancy
    _atom_site_disorder_assembly
    _atom_site_disorder_group
    C C1 1.1506(3) 0.78226(15) 0.2962(3) 0.0267(6) Uani d . 1 . .
    C C2 0.9861(3) 0.77149(14) 0.2216(3) 0.0233(6) Uani d . 1 . .
    C C3 0.8727(3) 0.82885(15) 0.1741(3) 0.0256(6) Uani d . 1 . .
    H H3 0.8827 0.8858 0.1785 0.031 Uiso calc R 1 . .
    C C4 0.7391(3) 0.78344(14) 0.1178(3) 0.0226(5) Uani d . 1 . .
    C C5 0.5785(3) 0.81182(15) 0.0528(3) 0.0246(6) Uani d . 1 . .
    C C6 0.6653(4) 0.51108(17) -0.0379(5) 0.0455(8) Uani d . 1 . .
    H H6A 0.7149 0.4999 0.0790 0.055 Uiso calc R 1 . .
    H H6B 0.7496 0.5242 -0.1223 0.055 Uiso calc R 1 . .
    C C7 0.4237(3) 0.56416(16) 0.1024(4) 0.0380(7) Uani d . 1 . .
    H H7A 0.3509 0.6107 0.1070 0.046 Uiso calc R 1 . .
    H H7B 0.4666 0.5548 0.2233 0.046 Uiso calc R 1 . .
    N N1 0.9196(2) 0.69726(13) 0.1933(3) 0.0266(5) Uani d . 1 . .
    H H1 0.962(3) 0.6522(18) 0.220(4) 0.032 Uiso d . 1 . .
    N N2 0.7696(2) 0.70254(12) 0.1296(3) 0.0262(5) Uani d . 1 . .
    N N3 0.5556(3) 0.58226(14) -0.0224(3) 0.0399(7) Uani d . 1 . .
    H H3A 0.604(4) 0.6268(19) 0.020(4) 0.048 Uiso d . 1 . .
    H H3B 0.514(4) 0.5944(18) -0.130(4) 0.048 Uiso d . 1 . .
    O O1 1.2097(2) 0.85001(11) 0.3144(3) 0.0454(6) Uani d . 1 . .
    O O2 1.2193(2) 0.71272(11) 0.3390(3) 0.0360(5) Uani d . 1 . .
    H H2 1.311(4) 0.7215(17) 0.394(4) 0.043 Uiso d . 1 . .
    O O3 0.5431(2) 0.88609(10) 0.0779(3) 0.0360(5) Uani d . 1 . .
    O O4 0.4901(2) 0.75870(11) -0.0188(3) 0.0358(5) Uani d . 1 . .
    O O5 0.0107(3) 0.53912(14) 0.2765(4) 0.0528(7) Uani d . 1 . .
    H H5A -0.077(5) 0.510(2) 0.316(5) 0.063 Uiso d . 1 . .
    H H5B 0.093(5) 0.539(2) 0.346(5) 0.063 Uiso d . 1 . .
    O O6 0.2621(2) 0.51492(13) 0.5325(3) 0.0476(6) Uani d . 1 . .
    H H6C 0.323(4) 0.472(2) 0.486(5) 0.057 Uiso d . 1 . .
    H H6D 0.320(4) 0.549(2) 0.556(5) 0.057 Uiso d . 1 . .
loop_
    _atom_site_aniso_label
    _atom_site_aniso_U_11
    _atom_site_aniso_U_22
    _atom_site_aniso_U_33
    _atom_site_aniso_U_12
    _atom_site_aniso_U_13
    _atom_site_aniso_U_23
    C1 0.0215(13) 0.0285(14) 0.0299(15) 0.0002(11) -0.0059(11) 0.0006(11)
    C2 0.0199(12) 0.0226(13) 0.0272(14) -0.0006(10) -0.0039(10) 0.0002(10)
    C3 0.0205(13) 0.0193(12) 0.0369(15) -0.0020(9) -0.0056(10) -0.0016(10)
    C4 0.0189(12) 0.0203(12) 0.0286(14) 0.0011(10) -0.0045(10) -0.0004(10)
    C5 0.0159(12) 0.0228(13) 0.0351(15) -0.0025(10) -0.0040(10) 0.0030(11)
    C6 0.0399(17) 0.0443(18) 0.052(2) -0.0078(14) 0.0024(14) -0.0050(15)
    C7 0.0455(17) 0.0286(15) 0.0398(17) 0.0027(12) -0.0021(14) -0.0035(12)
    N1 0.0191(11) 0.0186(11) 0.0417(14) 0.0025(9) -0.0092(9) 0.0022(9)
    N2 0.0169(10) 0.0215(11) 0.0398(13) -0.0001(8) -0.0103(9) 0.0011(9)
    N3 0.0616(17) 0.0210(12) 0.0370(15) -0.0144(11) -0.0069(12) -0.0007(10)
    O1 0.0326(11) 0.0284(11) 0.0745(16) -0.0083(8) -0.0248(10) 0.0010(10)
    O2 0.0195(9) 0.0284(10) 0.0597(14) -0.0004(8) -0.0183(9) 0.0030(9)
    O3 0.0239(10) 0.0218(10) 0.0622(14) 0.0044(8) -0.0093(9) -0.0002(9)
    O4 0.0221(9) 0.0282(10) 0.0566(13) -0.0002(8) -0.0167(9) -0.0048(9)
    O5 0.0395(12) 0.0361(12) 0.0826(19) 0.0042(10) -0.0040(12) 0.0144(11)
    O6 0.0345(12) 0.0334(12) 0.0748(17) -0.0035(9) -0.0015(11) -0.0107(11)
_geom_special_details
;
All e.s.d.'s (except the e.s.d. in the dihedral angle between two l.s. planes)
are estimated using the full covariance matrix. The cell e.s.d.'s are taken
into account individually in the estimation of e.s.d.'s in distances, angles
and torsion angles; correlations between e.s.d.'s in cell parameters are only
used when they are defined by crystal symmetry. An approximate (isotropic)
treatment of cell e.s.d.'s is used for estimating e.s.d.'s involving l.s.
planes.
;
loop_
    _geom_bond_atom_site_label_1
    _geom_bond_atom_site_label_2
    _geom_bond_site_symmetry_2
    _geom_bond_distance
    _geom_bond_publ_flag
    C1 O1 . 1.213(3) ?
    C1 O2 . 1.304(3) ?
    C1 C2 . 1.481(3) ?
    C2 N1 . 1.342(3) ?
    C2 C3 . 1.369(3) ?
    C3 C4 . 1.395(3) ?
    C3 H3 . 0.9300 ?
    C4 N2 . 1.341(3) ?
    C4 C5 . 1.489(3) ?
    C5 O4 . 1.248(3) ?
    C5 O3 . 1.256(3) ?
    C6 N3 . 1.480(4) ?
    C6 C7 3_665 1.504(4) ?
    C6 H6A . 0.9700 ?
    C6 H6B . 0.9700 ?
    C7 N3 . 1.476(4) ?
    C7 C6 3_665 1.504(4) ?
    C7 H7A . 0.9700 ?
    C7 H7B . 0.9700 ?
    N1 N2 . 1.333(3) ?
    N1 H1 . 0.84(3) ?
    N3 H3A . 0.88(3) ?
    N3 H3B . 0.88(3) ?
    O2 H2 . 0.87(3) ?
    O5 H5A . 0.92(4) ?
    O5 H5B . 0.85(4) ?
    O6 H6C . 0.93(3) ?
    O6 H6D . 0.76(3) ?
loop_
    _geom_angle_atom_site_label_1
    _geom_angle_atom_site_label_2
    _geom_angle_atom_site_label_3
    _geom_angle_site_symmetry_1
    _geom_angle_site_symmetry_3
    _geom_angle
    _geom_angle_publ_flag
    O1 C1 O2 . . 125.7(2) ?
    O1 C1 C2 . . 121.4(2) ?
    O2 C1 C2 . . 112.9(2) ?
    N1 C2 C3 . . 106.9(2) ?
    N1 C2 C1 . . 122.8(2) ?
    C3 C2 C1 . . 130.3(2) ?
    C2 C3 C4 . . 105.2(2) ?
    C2 C3 H3 . . 127.4 ?
    C4 C3 H3 . . 127.4 ?
    N2 C4 C3 . . 110.4(2) ?
    N2 C4 C5 . . 119.6(2) ?
    C3 C4 C5 . . 130.0(2) ?
    O4 C5 O3 . . 126.1(2) ?
    O4 C5 C4 . . 116.5(2) ?
    O3 C5 C4 . . 117.5(2) ?
    N3 C6 C7 . 3_665 111.0(2) ?
    N3 C6 H6A . . 109.4 ?
    C7 C6 H6A 3_665 . 109.4 ?
    N3 C6 H6B . . 109.4 ?
    C7 C6 H6B 3_665 . 109.4 ?
    H6A C6 H6B . . 108.0 ?
    N3 C7 C6 . 3_665 109.4(2) ?
    N3 C7 H7A . . 109.8 ?
    C6 C7 H7A 3_665 . 109.8 ?
    N3 C7 H7B . . 109.8 ?
    C6 C7 H7B 3_665 . 109.8 ?
    H7A C7 H7B . . 108.2 ?
    N2 N1 C2 . . 112.3(2) ?
    N2 N1 H1 . . 122.4(18) ?
    C2 N1 H1 . . 125.1(19) ?
    N1 N2 C4 . . 105.21(19) ?
    C7 N3 C6 . . 111.1(2) ?
    C7 N3 H3A . . 106(2) ?
    C6 N3 H3A . . 113(2) ?
    C7 N3 H3B . . 108(2) ?
    C6 N3 H3B . . 110(2) ?
    H3A N3 H3B . . 108(3) ?
    C1 O2 H2 . . 110.5(18) ?
    H5A O5 H5B . . 117(3) ?
    H6C O6 H6D . . 107(3) ?
loop_
    _geom_hbond_atom_site_label_D
    _geom_hbond_atom_site_label_H
    _geom_hbond_atom_site_label_A
    _geom_hbond_site_symmetry_A
    _geom_hbond_distance_DH
    _geom_hbond_distance_HA
    _geom_hbond_distance_DA
    _geom_hbond_angle_DHA
    N1 H1 O5 1_655 0.84(3) 1.93(3) 2.746(3) 167(3)
    O2 H2 O4 4_676 0.87(3) 1.65(3) 2.520(2) 175(3)
    N3 H3A O4 . 0.88(3) 2.36(3) 2.918(3) 121(2)
    N3 H3A N2 . 0.88(3) 2.01(3) 2.865(3) 162(3)
    N3 H3B O3 4_575 0.88(3) 2.20(3) 2.999(3) 150(3)
    O5 H5B O6 . 0.85(4) 2.00(4) 2.831(3) 166(3)
    O5 H5A O6 3_566 0.92(4) 1.96(4) 2.833(3) 157(3)
    O6 H6C O3 2_645 0.93(3) 1.85(3) 2.779(3) 173(3)
    O6 H6D O3 4_576 0.76(3) 2.14(3) 2.858(3) 158(4)
    C6 H6B O5 3_665 0.97 2.53 3.348(4) 141.7
    C7 H7A O1 4_475 0.97 2.53 3.091(3) 116.8
data_global
_journal_date_recd_electronic     2010-09-08
_journal_date_accepted     2010-09-13
_journal_name_full     'Acta Crystallographica, Section E'
_journal_year     2010
_journal_volume     66
_journal_issue     10
_journal_page_first     o2578
_journal_page_last     o2578
_journal_paper_category     QO
_journal_coeditor_code     OM2361
_publ_contact_author_name     'Dr. Xin-Hui Zhou'
_publ_contact_author_address
;
Key Laboratory for Organic Electronics & Information Displays (KLOEID)
and Institute of Advanced Materials (IAM), Nanjing University of Posts &
Telecommunications (NUPT), Nanjing 210046, China
;
_publ_contact_author_email     'iamxhzhou@njupt.edu.cn'
_publ_section_title
;
Piperazine-1,4-diium bis(2-carboxy-1<i>H</i>-pyrazole-4-carboxylate)
tetrahydrate
;
loop_
    _publ_author_name
    _publ_author_address
    'Xin-Hui Zhou'
;
Key Laboratory for Organic Electronics & Information Displays (KLOEID)
and Institute of Advanced Materials (IAM),
Nanjing University of Posts & Telecommunications (NUPT),
Nanjing 210046,
People's Republic of China
;
