# Supplementary material for: Piperazine-1,4-diium bis­(2-carb­oxy-1H-pyrazole-4-carboxyl­ate) tetra­hydrate
Source: Acta Crystallogr Sect E Struct Rep Online. 2010 Sep 18;66(Pt 10):o2578. doi: 10.1107/S160053681003655X (PMC2983173; doi:10.1107/S160053681003655X)
Supplement: Supplementary file 2 [file e-66-o2578-Isup2.hkl]

# 
# h,k,l, Fc-squared, Fo-squared, sigma(Fo-squared) and status flag 
# 
data_I
_shelx_title ' 1 in P2(1)/c' 
_shelx_refln_list_code          4 
_shelx_F_calc_maximum      240.66 
_exptl_crystal_F_000       496.00 
_reflns_d_resolution_high  0.8107 
 
loop_ 
 _symmetry_equiv_pos_as_xyz 
 'x, y, z' 
 '-x, y+1/2, -z+1/2' 
 '-x, -y, -z' 
 'x, -y-1/2, z-1/2' 
 
_cell_length_a     8.3363 
_cell_length_b    16.2463 
_cell_length_c     7.3930 
_cell_angle_alpha  90.000 
_cell_angle_beta   90.812 
_cell_angle_gamma  90.000 
 
_shelx_F_squared_multiplier     1.000 
 
loop_ 
 _refln_index_h 
 _refln_index_k 
 _refln_index_l 
 _refln_F_squared_calc 
 _refln_F_squared_meas 
 _refln_F_squared_sigma 
 _refln_observed_status 
   1   0   0      533.13      542.87     16.87 o 
   2   0   0      176.76      212.29      5.71 o 
   3   0   0     1862.42     2055.93     26.64 o 
   4   0   0     5850.56     6672.58    109.95 o 
   5   0   0      271.21      307.36     10.93 o 
   6   0   0      208.86      216.98     10.24 o 
   7   0   0       13.91       17.09      4.61 o 
   8   0   0      148.34      128.62     10.66 o 
   9   0   0      363.53      345.25     29.30 o 
   1   1   0      192.18      186.84     10.75 o 
   2   1   0      219.78      219.54      4.08 o 
   3   1   0     2753.04     2815.20     42.17 o 
   4   1   0      489.47      609.36      9.59 o 
   5   1   0      822.00      954.78     13.48 o 
   6   1   0      336.82      328.78      8.90 o 
   7   1   0      145.45      142.56      6.71 o 
   8   1   0       20.22       22.97      4.08 o 
   9   1   0        5.79        6.82      4.98 o 
   0   2   0     4529.83     5209.46     48.72 o 
   1   2   0     1622.13     1519.52     24.42 o 
   2   2   0      200.43      214.86      4.60 o 
   3   2   0     5323.00     5878.90     78.45 o 
   4   2   0      220.65      264.35      6.34 o 
   5   2   0        7.34        7.85      1.88 o 
   6   2   0       22.77       27.60      3.40 o 
   7   2   0      368.20      375.41     11.26 o 
   8   2   0      116.67      131.92      9.59 o 
   9   2   0        0.08        6.03      4.39 o 
  10   2   0       21.41       21.89     13.77 o 
   1   3   0      154.73      166.99      6.67 o 
   2   3   0      117.56      114.37      3.95 o 
   3   3   0      292.78      350.11     11.83 o 
   4   3   0     1272.56     1307.54     30.44 o 
   5   3   0      105.12      112.90      5.37 o 
   6   3   0      390.70      400.23     10.89 o 
   7   3   0      335.44      304.57     10.43 o 
   8   3   0      183.96      180.10     11.97 o 
   9   3   0       25.93       18.50      7.23 o 
  10   3   0       25.85       48.01     16.94 o 
   0   4   0     8083.89     8761.50     56.31 o 
   1   4   0     1193.72     1232.32     30.52 o 
   2   4   0      826.89      746.32     23.95 o 
   3   4   0     1336.59     1435.57     56.29 o 
   4   4   0     1740.20     1958.24     53.13 o 
   5   4   0       82.09       74.16      4.83 o 
   6   4   0       85.27       93.65      6.01 o 
   7   4   0        2.27        4.96      3.22 o 
   8   4   0      422.42      389.74     17.53 o 
   9   4   0       41.00       50.09      9.39 o 
  10   4   0        4.71       12.10      4.59 o 
   1   5   0      154.58      141.15      4.67 o 
   2   5   0        2.78        2.30      1.25 o 
   3   5   0     1278.95     1279.01     43.25 o 
   4   5   0       57.21       63.31      4.18 o 
   5   5   0       30.13       30.77      3.68 o 
   6   5   0      375.03      362.92     14.47 o 
   7   5   0        0.02        2.72      3.51 o 
   8   5   0       11.68       14.69      6.43 o 
   9   5   0       30.23       34.68      8.16 o 
   0   6   0       41.96       48.67      4.72 o 
   1   6   0     2869.29     3190.08     65.07 o 
   2   6   0     5100.97     5466.59    150.31 o 
   3   6   0      493.68      497.96     12.88 o 
   4   6   0      313.83      332.63      9.71 o 
   5   6   0        2.80        4.30      2.12 o 
   6   6   0      225.72      178.62     10.33 o 
   7   6   0       12.31       16.22      6.08 o 
   8   6   0        1.33        0.00      3.72 o 
   9   6   0       27.77       34.23      7.54 o 
   1   7   0       15.89       31.03      3.15 o 
   2   7   0      253.19      264.49      7.55 o 
   3   7   0      104.82      110.05      7.18 o 
   4   7   0      106.35      111.95      6.27 o 
   5   7   0      431.53      377.15     13.54 o 
   6   7   0        0.01        0.52      3.72 o 
   7   7   0      114.59       99.76     12.98 o 
   8   7   0       10.39       18.11      5.55 o 
   9   7   0       44.47       55.81     10.34 o 
   0   8   0       39.79       47.32      5.58 o 
   1   8   0      647.07      679.21     12.57 o 
   2   8   0        2.53        1.02      1.46 o 
   3   8   0        1.65        0.93      1.75 o 
   4   8   0      558.62      594.46     15.70 o 
   5   8   0      356.12      325.47     13.24 o 
   6   8   0      755.04      725.03     27.83 o 
   7   8   0       45.41       48.81      9.86 o 
   8   8   0       35.21       47.82      9.74 o 
   9   8   0       49.86       65.56     10.97 o 
   1   9   0     1179.01     1293.76     23.66 o 
   2   9   0       58.11       63.02      4.78 o 
   3   9   0       12.30       18.64      2.99 o 
   4   9   0       86.33      101.11      7.78 o 
   5   9   0      739.01      693.39     26.21 o 
   6   9   0        3.32        0.13      3.47 o 
   7   9   0       59.88       58.92     10.95 o 
   8   9   0       17.24       17.10      5.67 o 
   9   9   0        7.83       17.78     10.94 o 
   0  10   0      808.77     1008.36     24.34 o 
   1  10   0       65.46       66.66      5.23 o 
   2  10   0      647.80      626.59     14.98 o 
   3  10   0        3.58        5.80      2.41 o 
   4  10   0        8.16       12.44      3.89 o 
   5  10   0       56.26       54.60      9.86 o 
   6  10   0      603.84      570.83     26.08 o 
   7  10   0        1.61        2.44      4.16 o 
   8  10   0       35.65       59.57     10.26 o 
   1  11   0      144.90      192.27      8.06 o 
   2  11   0      166.17      169.12      7.69 o 
   3  11   0      151.59      154.65      9.14 o 
   4  11   0       52.16       53.36      9.61 o 
   5  11   0      339.83      329.65     19.47 o 
   6  11   0        0.49        4.59      4.17 o 
   7  11   0       10.90       29.70      9.53 o 
   8  11   0      158.01      174.07     16.45 o 
   0  12   0      286.96      297.86     14.72 o 
   1  12   0      586.11      574.35     15.13 o 
   2  12   0       98.74       91.58      6.65 o 
   3  12   0       32.26       38.68      6.14 o 
   4  12   0      152.76      129.34     13.47 o 
   5  12   0      229.57      221.55     16.47 o 
   6  12   0       60.52       59.42     15.71 o 
   7  12   0       12.59       20.97      7.24 o 
   8  12   0        0.17        9.13      5.12 o 
   1  13   0       47.85       49.77      5.62 o 
   2  13   0       10.39       13.20      4.53 o 
   3  13   0      316.68      315.43     18.35 o 
   4  13   0      251.80      196.88     15.22 o 
   5  13   0      203.21      198.04     15.95 o 
   6  13   0        2.69        4.36      3.61 o 
   7  13   0       61.53       65.68     11.70 o 
   0  14   0      189.64      153.78     13.94 o 
   1  14   0       28.59       28.47      4.89 o 
   2  14   0     1190.48     1145.34     39.14 o 
   3  14   0        2.98        7.44      4.86 o 
   4  14   0       24.93       39.37      8.99 o 
   5  14   0      129.10       93.42     13.31 o 
   6  14   0       88.09       93.44     13.21 o 
   7  14   0       25.74       26.43      6.04 o 
   1  15   0      217.33      198.09     11.56 o 
   2  15   0      133.24      133.10     13.95 o 
   3  15   0        5.88        8.22      4.97 o 
   4  15   0      201.14      187.10     15.53 o 
   5  15   0        0.65        4.74      3.71 o 
   6  15   0        0.20        5.30      8.47 o 
   0  16   0       40.40       46.67      9.36 o 
   1  16   0      369.62      369.90     20.21 o 
   2  16   0      265.71      228.71     22.06 o 
   3  16   0        0.29        7.54      4.36 o 
   4  16   0      122.18      125.68     15.03 o 
   5  16   0       80.66       86.83     12.52 o 
   6  16   0       35.22       42.42      7.36 o 
   1  17   0       23.73       31.72      8.29 o 
   2  17   0        7.94       26.46      7.59 o 
   3  17   0       59.55       62.37     10.52 o 
   4  17   0       12.57       26.54      6.85 o 
   5  17   0       10.36       30.71     12.36 o 
   1  18   0       13.84       22.24      9.53 o 
   2  18   0       24.76       32.86      7.98 o 
   3  18   0        0.01        6.03      4.49 o 
   4  18   0        0.96        4.68      4.54 o 
   1  19   0        5.14       22.24      7.41 o 
   2  19   0        0.04        7.47      4.49 o 
   3  19   0        0.16        2.57      4.59 o 
 -10   1   1       45.36       62.13     18.36 o 
  -9   1   1       69.15       88.87     10.64 o 
  -8   1   1       20.44       26.42      5.26 o 
  -7   1   1        7.27       10.20      3.04 o 
  -6   1   1        2.07        1.08      1.88 o 
  -5   1   1      193.58      186.69      6.84 o 
  -4   1   1      801.28      819.08     17.06 o 
  -3   1   1     1083.65     1229.07     42.69 o 
  -2   1   1      134.71      132.65      5.84 o 
  -1   1   1      484.74      417.27      7.68 o 
   0   1   1        3.69        4.43      1.36 o 
   1   1   1      634.58      449.29      7.53 o 
   2   1   1     1115.44     1191.57     31.61 o 
   3   1   1      654.00      616.98      9.64 o 
   4   1   1      291.18      290.49      6.84 o 
   5   1   1       22.41       32.26      3.13 o 
   6   1   1      259.10      272.15      8.04 o 
   7   1   1      176.45      159.93      7.25 o 
   8   1   1      143.74      145.83      9.55 o 
   9   1   1        1.62        6.71      7.77 o 
 -10   2   1        1.58        8.41      3.97 o 
  -9   2   1        0.27        0.08      3.81 o 
  -8   2   1       30.56       24.59      6.22 o 
  -7   2   1      149.49      158.41     10.55 o 
  -6   2   1       14.65       14.22      3.31 o 
  -5   2   1        1.06        2.43      1.79 o 
  -4   2   1      634.71      693.07     25.63 o 
  -3   2   1      120.21      101.62      4.52 o 
  -2   2   1      548.30      556.20     11.13 o 
  -1   2   1       69.28       57.88      3.26 o 
   0   2   1      419.34      480.40     14.76 o 
   1   2   1      475.91      469.68      8.56 o 
   2   2   1       50.65       50.19      2.30 o 
   3   2   1     2927.26     3343.55     61.76 o 
   4   2   1      132.72      126.49      4.44 o 
   5   2   1       10.61        9.15      1.99 o 
   6   2   1      332.95      345.74      8.99 o 
   7   2   1       24.81       27.73      5.05 o 
   8   2   1        7.24        6.45      3.75 o 
   9   2   1        1.96        2.82      8.83 o 
  10   2   1       20.57       29.65     13.77 o 
 -10   3   1       10.15       25.95      6.88 o 
  -9   3   1        0.26        3.61      4.16 o 
  -8   3   1      116.28      117.34     11.27 o 
  -7   3   1      137.40      122.74     10.53 o 
  -6   3   1      486.39      481.84     24.53 o 
  -5   3   1        1.84        2.67      1.97 o 
  -4   3   1      204.95      215.42     10.32 o 
  -3   3   1        9.93        9.01      1.78 o 
  -2   3   1     2729.46     3026.00     63.06 o 
  -1   3   1     1102.92     1074.99     43.75 o 
   0   3   1      398.48      455.76     15.28 o 
   1   3   1     3541.48     3732.28     41.64 o 
   2   3   1      200.15      278.53      8.15 o 
   3   3   1       24.94       22.29      1.92 o 
   4   3   1      368.29      413.88      9.85 o 
   5   3   1       11.85       10.37      2.07 o 
   6   3   1      115.99      116.22      6.18 o 
   7   3   1       10.59        8.45      3.41 o 
   8   3   1        0.08        3.75      3.89 o 
   9   3   1      161.17      193.34     13.04 o 
  10   3   1        6.14       13.41     10.24 o 
 -10   4   1        0.65       12.59      5.62 o 
  -9   4   1        1.68        8.21      4.86 o 
  -8   4   1      409.30      396.87     17.79 o 
  -7   4   1      655.31      632.63     20.67 o 
  -6   4   1       38.62       42.97      6.35 o 
  -5   4   1      143.22      137.53      6.55 o 
  -4   4   1       30.92       29.75      3.29 o 
  -3   4   1      273.07      273.84      8.51 o 
  -2   4   1      209.26      219.25      7.66 o 
  -1   4   1      980.55     1073.38     43.31 o 
   0   4   1      961.35     1061.88     29.23 o 
   1   4   1       16.74       20.77      1.62 o 
   2   4   1     1548.88     1685.13     21.67 o 
   3   4   1        0.07        1.03      1.57 o 
   4   4   1       10.20       13.20      2.33 o 
   5   4   1      261.10      259.19      8.04 o 
   6   4   1      907.89      840.02     18.41 o 
   7   4   1      904.52      844.74     19.98 o 
   8   4   1       10.20       12.88      4.58 o 
   9   4   1        9.53       12.56      4.65 o 
  -9   5   1       59.22       69.40     11.59 o 
  -8   5   1        0.69        3.61      4.62 o 
  -7   5   1      163.81      156.81     11.30 o 
  -6   5   1      493.23      491.47     20.46 o 
  -5   5   1      122.71      117.64      7.98 o 
  -4   5   1      204.30      208.63     10.34 o 
  -3   5   1      311.79      311.13      6.89 o 
  -2   5   1       30.70       18.49      3.11 o 
  -1   5   1      243.57      225.85     10.24 o 
   0   5   1     1453.73     1384.30     47.08 o 
   1   5   1      655.70      628.61     11.36 o 
   2   5   1      211.74      239.71      4.83 o 
   3   5   1      735.91      753.81     24.68 o 
   4   5   1      222.84      204.92      6.62 o 
   5   5   1        7.47       11.52      2.54 o 
   6   5   1       36.44       39.89      5.22 o 
   7   5   1      124.72      134.48     11.34 o 
   8   5   1      113.70      104.96     10.77 o 
   9   5   1        8.32       15.50      5.16 o 
  -9   6   1      227.86      232.31     17.81 o 
  -8   6   1      554.71      495.40     25.31 o 
  -7   6   1      204.06      206.97     12.48 o 
  -6   6   1       36.82       46.03      6.85 o 
  -5   6   1      720.34      702.54     23.39 o 
  -4   6   1      344.21      330.14     17.83 o 
  -3   6   1      706.53      713.24     16.31 o 
  -2   6   1      234.41      214.22     11.08 o 
  -1   6   1     1868.75     1839.81     73.98 o 
   0   6   1     3022.18     3199.02     97.68 o 
   1   6   1      349.43      430.46      7.35 o 
   2   6   1        2.57        3.48      1.28 o 
   3   6   1       34.36       26.69      2.97 o 
   4   6   1      823.31      792.67     20.35 o 
   5   6   1        0.56        6.13      2.80 o 
   6   6   1      257.32      263.37     10.90 o 
   7   6   1      731.57      629.93     22.50 o 
   8   6   1      154.21      158.38     12.57 o 
   9   6   1       78.78       85.80     10.83 o 
  -9   7   1        1.65       10.21      5.18 o 
  -8   7   1        0.45        2.93      4.49 o 
  -7   7   1       95.77       98.66     10.37 o 
  -6   7   1        0.39        0.00      3.11 o 
  -5   7   1      288.54      272.01     18.09 o 
  -4   7   1      265.15      278.47     13.30 o 
  -3   7   1     1045.75     1103.65     31.03 o 
  -2   7   1        1.54        2.52      1.51 o 
  -1   7   1      165.21      177.08      6.67 o 
   0   7   1       40.70       28.87      3.02 o 
   1   7   1      743.82      861.78     16.63 o 
   2   7   1      787.62      871.50     12.81 o 
   3   7   1      165.24      165.28      5.29 o 
   4   7   1      108.34       99.63      6.03 o 
   5   7   1      507.28      484.88     13.80 o 
   6   7   1      763.21      751.01     22.62 o 
   7   7   1       80.48       79.01      9.71 o 
   8   7   1        2.09        3.93      4.02 o 
   9   7   1        2.97       11.50      4.82 o 
  -9   8   1        1.01        9.22      4.57 o 
  -8   8   1      234.85      213.76     17.10 o 
  -7   8   1      483.43      500.54     25.09 o 
  -6   8   1       72.92       63.21      7.99 o 
  -5   8   1        0.25        0.00      2.58 o 
  -4   8   1      376.73      416.49     14.56 o 
  -3   8   1      407.37      406.87     11.17 o 
  -2   8   1     1142.06     1145.26     50.14 o 
  -1   8   1      111.84      127.03      5.77 o 
   0   8   1       10.96       14.54      2.48 o 
   1   8   1      100.23       97.65      4.70 o 
   2   8   1     3328.94     3605.21     58.50 o 
   3   8   1      861.63      947.79     27.90 o 
   4   8   1      119.74      128.51      8.76 o 
   5   8   1        0.83        5.08      2.42 o 
   6   8   1      665.77      625.93     21.31 o 
   7   8   1      762.78      658.05     23.22 o 
   8   8   1       18.05       25.91      7.48 o 
   9   8   1      155.31      195.21     16.94 o 
  -9   9   1        2.34       13.29      4.90 o 
  -8   9   1       97.12      131.91     15.93 o 
  -7   9   1       14.11       17.61      6.73 o 
  -6   9   1      388.38      338.16     28.21 o 
  -5   9   1      188.69      175.48     10.63 o 
  -4   9   1      754.92      729.39     16.35 o 
  -3   9   1       30.69       39.51      4.66 o 
  -2   9   1      170.94      174.18      7.42 o 
  -1   9   1      730.49      820.21     22.62 o 
   0   9   1      847.36      938.51     15.69 o 
   1   9   1      235.79      261.04      8.10 o 
   2   9   1       58.04       66.91      4.55 o 
   3   9   1     1207.28     1261.45     22.14 o 
   4   9   1      508.09      509.74     21.34 o 
   5   9   1      265.49      243.31     15.85 o 
   6   9   1        1.34        3.81      3.98 o 
   7   9   1       15.05       12.20      5.85 o 
   8   9   1       64.27       69.05     11.35 o 
   9   9   1        4.44       10.29      4.41 o 
  -8  10   1        2.03        9.41      5.30 o 
  -7  10   1      170.79      166.70     15.69 o 
  -6  10   1       10.35       11.59      5.26 o 
  -5  10   1        0.31        1.30      3.12 o 
  -4  10   1        3.00        4.81      2.72 o 
  -3  10   1      114.11      125.85      7.03 o 
  -2  10   1       14.25       17.03      3.31 o 
  -1  10   1      346.12      364.97     10.58 o 
   0  10   1       18.31       15.67      3.03 o 
   1  10   1       73.49       93.73      5.52 o 
   2  10   1       11.23       18.99      3.17 o 
   3  10   1       40.52       39.41      7.34 o 
   4  10   1       17.53       10.95      4.66 o 
   5  10   1       27.73       41.97      8.29 o 
   6  10   1       65.98       72.24     11.41 o 
   7  10   1        0.03        2.02      3.95 o 
   8  10   1        1.28       10.22      5.47 o 
  -8  11   1        9.78       10.60      6.53 o 
  -7  11   1       59.57       59.79     10.34 o 
  -6  11   1        0.00        0.50      3.97 o 
  -5  11   1      524.71      475.53     26.04 o 
  -4  11   1        0.85        2.20      3.25 o 
  -3  11   1       21.53       28.40      4.51 o 
  -2  11   1      103.42      116.13      6.74 o 
  -1  11   1       51.91       65.96      5.73 o 
   0  11   1      171.05      173.04      7.64 o 
   1  11   1       50.49       57.41      4.99 o 
   2  11   1       23.98       19.76      5.32 o 
   3  11   1       12.45       14.69      5.22 o 
   4  11   1      645.28      595.60     25.09 o 
   5  11   1       69.87       64.01     10.66 o 
   6  11   1      231.49      237.94     17.35 o 
   7  11   1       89.30       93.61     13.34 o 
   8  11   1        6.31       12.00      4.70 o 
  -8  12   1       16.39       34.73      7.37 o 
  -7  12   1       68.42       78.19     11.96 o 
  -6  12   1       74.72       79.25     12.52 o 
  -5  12   1       31.09       28.11      9.71 o 
  -4  12   1      276.64      260.06     13.24 o 
  -3  12   1      169.27      156.80      8.38 o 
  -2  12   1        0.52        2.25      2.29 o 
  -1  12   1     1505.88     1498.85     29.60 o 
   0  12   1      150.95      154.37      7.62 o 
   1  12   1      111.20      132.60     10.60 o 
   2  12   1      126.08      124.02     11.51 o 
   3  12   1      433.38      424.59     20.84 o 
   4  12   1        9.58       10.27      5.22 o 
   5  12   1       32.21       30.87      8.23 o 
   6  12   1        2.83        2.44      3.90 o 
   7  12   1        6.34       15.78      5.42 o 
   8  12   1        6.28       17.60      5.22 o 
  -7  13   1       22.07       24.58      6.73 o 
  -6  13   1        1.95       13.29      5.42 o 
  -5  13   1      132.32      124.52     14.60 o 
  -4  13   1       10.57       10.71      5.68 o 
  -3  13   1        0.06        2.84      3.18 o 
  -2  13   1      184.07      168.88      8.71 o 
  -1  13   1      311.97      292.11     11.03 o 
   0  13   1      147.76      157.88      8.14 o 
   1  13   1      216.65      195.50     10.71 o 
   2  13   1       94.76      113.01     12.35 o 
   3  13   1       33.67       30.24      7.59 o 
   4  13   1      342.31      282.60     18.45 o 
   5  13   1       39.64       46.65      9.36 o 
   6  13   1       12.13       12.78      4.70 o 
   7  13   1      218.29      240.03     24.89 o 
  -7  14   1       32.59       42.48      8.48 o 
  -6  14   1       34.03       49.04      9.61 o 
  -5  14   1       11.94       26.11      7.23 o 
  -4  14   1      147.07      138.05     15.71 o 
  -3  14   1       46.85       63.46      8.40 o 
  -2  14   1      244.98      227.19     10.56 o 
  -1  14   1      119.82      107.29      8.10 o 
   0  14   1      727.13      673.29     23.36 o 
   1  14   1      442.14      381.77     44.30 o 
   2  14   1      436.28      412.14     21.09 o 
   3  14   1       95.41       78.06     11.70 o 
   4  14   1        7.72       11.86      5.36 o 
   5  14   1      133.37      158.04     16.56 o 
   6  14   1      180.45      172.98     22.24 o 
   7  14   1        9.72       42.74     13.59 o 
  -6  15   1        0.01        4.77      4.35 o 
  -5  15   1       28.31       27.22      7.31 o 
  -4  15   1       22.23       29.19      7.63 o 
  -3  15   1       75.19       77.89     11.85 o 
  -2  15   1       38.07       38.17      6.72 o 
  -1  15   1      108.91       99.68      8.32 o 
   0  15   1      292.29      266.06     13.25 o 
   1  15   1       14.22       19.32      6.11 o 
   2  15   1      303.46      286.51     18.34 o 
   3  15   1        0.82        1.77      4.99 o 
   4  15   1       84.34       91.06     13.31 o 
   5  15   1        0.73        3.88      3.72 o 
   6  15   1        0.55        5.54      4.38 o 
  -6  16   1       79.26       78.38     11.62 o 
  -5  16   1       31.66       45.66      8.88 o 
  -4  16   1       18.16       23.67      7.11 o 
  -3  16   1        6.08       17.64      6.61 o 
  -2  16   1        0.54        2.10      3.80 o 
  -1  16   1      409.84      370.62     15.24 o 
   0  16   1      124.95      130.06     13.97 o 
   1  16   1       68.51       59.06     10.48 o 
   2  16   1       29.43       30.35      8.09 o 
   3  16   1       27.88       20.58      6.58 o 
   4  16   1        4.64       13.10      5.51 o 
   5  16   1      116.80      125.30     13.04 o 
   6  16   1        2.07        5.24      8.47 o 
  -5  17   1       29.22       29.78      9.88 o 
  -4  17   1       73.47       77.29     13.59 o 
  -3  17   1      324.14      320.03     20.33 o 
  -2  17   1       16.50       29.78      8.14 o 
  -1  17   1      240.75      194.87     21.89 o 
   0  17   1      212.08      201.83     21.53 o 
   1  17   1        4.95        6.85      5.82 o 
   2  17   1      249.10      246.06     17.72 o 
   3  17   1       18.56       40.57      8.48 o 
   4  17   1        4.46        9.75      4.57 o 
   5  17   1        0.99        6.29      4.75 o 
  -4  18   1        1.09        5.41      6.00 o 
  -3  18   1      137.34      164.90     15.17 o 
  -2  18   1       36.02       32.48     10.59 o 
  -1  18   1       27.08       18.71      7.77 o 
   0  18   1       71.67       64.96     14.47 o 
   1  18   1       92.00       79.28     11.98 o 
   2  18   1       13.16       23.18      6.70 o 
   3  18   1        0.72        7.19      4.27 o 
   4  18   1      106.06      127.47     12.92 o 
  -3  19   1        8.54        0.00      5.30 o 
   0  19   1        0.94        9.88      6.71 o 
   1  19   1        0.00       10.22      5.18 o 
   2  19   1        8.82       11.45      6.18 o 
   3  19   1        1.28        4.00      4.10 o 
 -10   0   2      117.63      110.49     23.30 o 
  -9   0   2      153.40      144.74     23.30 o 
  -8   0   2        7.95        9.53     10.24 o 
  -7   0   2       29.03       29.11      7.79 o 
  -6   0   2      249.26      251.77     15.10 o 
  -5   0   2     2611.48     2565.13    125.32 o 
  -4   0   2      923.79      851.29     24.36 o 
  -3   0   2        2.54        3.18      2.82 o 
  -2   0   2     2676.76     2341.56     44.48 o 
  -1   0   2    57919.58    57555.81    358.31 o 
   0   0   2       57.06       57.54      6.00 o 
   1   0   2     5320.03     5135.41    262.82 o 
   2   0   2     3839.39     4448.91    218.62 o 
   3   0   2      922.37     1141.84     63.03 o 
   4   0   2      351.88      330.72     17.99 o 
   5   0   2       13.72       12.80      3.11 o 
   6   0   2        3.74        3.76      3.14 o 
   7   0   2       14.12       10.24      7.77 o 
   8   0   2      416.73      337.84     28.59 o 
   9   0   2        6.49        3.88      8.83 o 
  10   0   2        4.69       14.12     12.00 o 
 -10   1   2        0.31       10.32      8.09 o 
  -9   1   2        0.44        6.37      6.86 o 
  -8   1   2       35.39       36.13      7.16 o 
  -7   1   2      162.95      136.39     11.28 o 
  -6   1   2      363.36      331.99     14.27 o 
  -5   1   2       78.22       93.17      8.40 o 
  -4   1   2     1411.84     1298.15     29.68 o 
  -3   1   2        2.87        5.15      2.15 o 
  -2   1   2        0.72        0.82      1.63 o 
  -1   1   2      465.76      436.60     17.65 o 
   0   1   2     1788.43     1940.82     65.31 o 
   1   1   2      971.03      948.02     19.79 o 
   2   1   2     1381.35     1421.21     22.29 o 
   3   1   2      734.03      891.44     34.93 o 
   4   1   2     1281.99     1485.27     38.92 o 
   5   1   2      208.91      207.35      6.33 o 
   6   1   2      673.97      665.09     14.37 o 
   7   1   2      142.37      138.17      8.92 o 
   8   1   2        8.86       10.29      6.43 o 
   9   1   2       42.48       54.90     11.19 o 
 -10   2   2        0.26        4.56      7.79 o 
  -9   2   2       66.96       59.42      9.23 o 
  -8   2   2       26.72       31.76      6.91 o 
  -7   2   2       54.69       50.09      7.72 o 
  -6   2   2       44.58       43.74      6.76 o 
  -5   2   2      467.10      424.03     19.98 o 
  -4   2   2      580.01      577.94     15.67 o 
  -3   2   2       53.48       63.36      5.22 o 
  -2   2   2     2165.17     2219.64     27.16 o 
  -1   2   2    14685.21    15625.95    264.60 o 
   0   2   2     3395.90     3233.04     54.49 o 
   1   2   2     4806.86     4757.57    135.64 o 
   2   2   2     4361.81     4752.61     78.43 o 
   3   2   2      797.64      925.63     34.18 o 
   4   2   2       10.76       13.37      1.99 o 
   5   2   2      456.81      456.58     10.24 o 
   6   2   2      333.10      330.32     16.36 o 
   7   2   2      259.91      255.77     11.13 o 
   8   2   2        5.60        0.00      5.11 o 
   9   2   2       22.45       18.45      8.09 o 
  -9   3   2       21.08       23.20      7.38 o 
  -8   3   2      172.93      155.86     12.97 o 
  -7   3   2      193.90      175.57     11.68 o 
  -6   3   2        8.40       10.24      4.13 o 
  -5   3   2      308.14      278.78     14.45 o 
  -4   3   2      111.64      126.28      7.72 o 
  -3   3   2       54.30       50.58      6.23 o 
  -2   3   2        4.07        0.75      1.50 o 
  -1   3   2     1350.07     1380.27     37.91 o 
   0   3   2       17.87       20.27      1.88 o 
   1   3   2     1113.37     1054.57     23.77 o 
   2   3   2      617.13      721.02     14.26 o 
   3   3   2     2734.17     3255.78     63.57 o 
   4   3   2       50.24       62.24      3.46 o 
   5   3   2      425.16      422.18     12.28 o 
   6   3   2      117.16      116.52      7.83 o 
   7   3   2      195.70      182.34      9.97 o 
   8   3   2        7.18        8.54      3.87 o 
   9   3   2        9.34       13.41     10.59 o 
  -9   4   2       57.91       61.02      9.04 o 
  -8   4   2        0.05        3.50      4.04 o 
  -7   4   2       49.65       46.32      7.73 o 
  -6   4   2       85.57       76.26      8.32 o 
  -5   4   2      529.05      511.28     20.91 o 
  -4   4   2        0.23        0.55      1.65 o 
  -3   4   2       20.41       13.72      3.11 o 
  -2   4   2     2450.73     2589.67     70.96 o 
  -1   4   2     1171.39     1144.57     13.02 o 
   0   4   2       56.83       64.45      2.95 o 
   1   4   2      780.50      818.07     38.49 o 
   2   4   2     1068.39     1083.27     18.41 o 
   3   4   2      531.39      642.53     15.28 o 
   4   4   2      203.75      183.85      6.09 o 
   5   4   2      411.23      374.46     25.02 o 
   6   4   2       76.52       93.56      7.45 o 
   7   4   2      546.27      543.80     16.55 o 
   8   4   2       79.27      101.00      9.18 o 
   9   4   2       41.18       46.25     15.89 o 
  -9   5   2        1.50        5.57      4.31 o 
  -8   5   2        0.16        3.60      3.51 o 
  -7   5   2        4.26        7.25      4.06 o 
  -6   5   2      115.38      106.40      9.70 o 
  -5   5   2       13.65       11.44      3.37 o 
  -4   5   2      283.00      271.88     11.30 o 
  -3   5   2      396.09      362.78     13.34 o 
  -2   5   2      100.44       96.53      5.91 o 
  -1   5   2      120.55      116.06      3.92 o 
   0   5   2      114.57       93.90      3.67 o 
   1   5   2        4.22       13.70      1.64 o 
   2   5   2     1021.70     1067.08     19.15 o 
   3   5   2       34.03       36.88      4.89 o 
   4   5   2        5.09        1.97      1.85 o 
   5   5   2      668.96      627.93     20.53 o 
   6   5   2       30.59       34.72      5.32 o 
   7   5   2        0.04        3.09      3.64 o 
   8   5   2       60.84       53.18      8.21 o 
   9   5   2        8.91       21.18     11.30 o 
  -9   6   2       33.29       47.12      9.90 o 
  -8   6   2        0.74        1.88      4.07 o 
  -7   6   2      189.91      167.02     11.74 o 
  -6   6   2        4.56        0.00      2.70 o 
  -5   6   2       60.64       60.26      7.88 o 
  -4   6   2       74.44       70.23      7.05 o 
  -3   6   2      376.63      392.01     14.36 o 
  -2   6   2     1473.83     1622.47     53.17 o 
  -1   6   2       86.67       97.21      4.83 o 
   0   6   2      411.70      431.63     17.91 o 
   1   6   2      768.05      951.65     25.05 o 
   2   6   2      612.58      596.62     15.01 o 
   3   6   2     2776.43     3146.46     37.70 o 
   4   6   2      340.20      327.11     12.98 o 
   5   6   2       61.88       60.30      6.06 o 
   6   6   2        0.17        2.60      2.91 o 
   7   6   2       38.97       54.69      7.09 o 
   8   6   2        3.09        5.01      4.36 o 
   9   6   2       45.64       69.22      9.57 o 
  -9   7   2        5.56       14.35      5.33 o 
  -8   7   2       31.39       42.38      7.87 o 
  -7   7   2       38.39       48.99      8.14 o 
  -6   7   2        2.76        6.03      3.98 o 
  -5   7   2       60.79       60.37      7.53 o 
  -4   7   2       78.91       95.98      8.26 o 
  -3   7   2      101.06      107.60      7.32 o 
  -2   7   2      239.11      245.24     13.40 o 
  -1   7   2       33.67       34.05      3.69 o 
   0   7   2       78.51       98.96      4.15 o 
   1   7   2      101.62      127.14      7.13 o 
   2   7   2        4.22        7.90      2.01 o 
   3   7   2       46.41       48.37      6.02 o 
   4   7   2      104.43      115.82      9.09 o 
   5   7   2       11.11        7.42      2.87 o 
   6   7   2      487.62      408.89     16.46 o 
   7   7   2       42.90       50.56      8.14 o 
   8   7   2        0.15        4.22      4.18 o 
   9   7   2        2.99        9.24      4.39 o 
  -9   8   2        7.96       19.67      6.44 o 
  -8   8   2       24.26       28.54      7.08 o 
  -7   8   2      429.92      371.10     17.26 o 
  -6   8   2      142.16      139.51     11.82 o 
  -5   8   2      502.47      499.06     35.42 o 
  -4   8   2      586.01      538.75     17.28 o 
  -3   8   2      284.98      300.46     11.32 o 
  -2   8   2      310.74      292.18     11.97 o 
  -1   8   2      272.02      289.10     12.84 o 
   0   8   2      968.86     1034.21     43.67 o 
   1   8   2      416.14      479.93      8.86 o 
   2   8   2      222.32      232.31     10.33 o 
   3   8   2       28.22       25.31      4.79 o 
   4   8   2        0.47        0.27      2.37 o 
   5   8   2      544.01      486.39     14.88 o 
   6   8   2        0.01        2.68      2.58 o 
   7   8   2        0.35        4.32      4.00 o 
   8   8   2       98.94      100.79     11.35 o 
   9   8   2        6.65        9.90      4.05 o 
  -8   9   2       25.06       26.43      6.99 o 
  -7   9   2       19.21       27.71      6.13 o 
  -6   9   2      290.99      282.60     17.85 o 
  -5   9   2      184.51      160.07     10.54 o 
  -4   9   2      188.71      177.75      8.78 o 
  -3   9   2        5.79        6.25      2.63 o 
  -2   9   2      308.89      339.61     13.04 o 
  -1   9   2       65.27       71.11      5.27 o 
   0   9   2      736.90      812.54     39.08 o 
   1   9   2        4.41        5.17      2.02 o 
   2   9   2      176.27      162.69      9.10 o 
   3   9   2        4.04        3.77      2.75 o 
   4   9   2      257.13      223.98     11.96 o 
   5   9   2       55.52       52.79      6.32 o 
   6   9   2        0.86        4.20      3.73 o 
   7   9   2       21.88       29.03      6.43 o 
   8   9   2       51.69       77.88     10.31 o 
  -8  10   2        2.77        8.09      3.44 o 
  -7  10   2      279.80      269.42     24.18 o 
  -6  10   2        0.24        1.19      4.21 o 
  -5  10   2        1.97        2.59      3.02 o 
  -4  10   2      253.14      244.38     10.51 o 
  -3  10   2       81.13       82.16      6.87 o 
  -2  10   2        5.77        7.83      2.73 o 
  -1  10   2      269.21      330.42     15.90 o 
   0  10   2      253.34      268.67     14.47 o 
   1  10   2      193.51      188.76      8.93 o 
   2  10   2       36.34       32.26      6.62 o 
   3  10   2      285.24      304.79     13.57 o 
   4  10   2        1.60        1.91      2.69 o 
   5  10   2      932.21      849.82     25.14 o 
   6  10   2        0.50        2.59      3.35 o 
   7  10   2       23.44       36.65      6.62 o 
   8  10   2       51.47       58.63     10.34 o 
  -8  11   2        0.44       11.19      7.59 o 
  -7  11   2        2.08        1.44      3.58 o 
  -6  11   2      200.48      183.98     16.74 o 
  -5  11   2       95.69       96.52     10.10 o 
  -4  11   2       66.66       61.35      6.72 o 
  -3  11   2       24.57       31.05      4.76 o 
  -2  11   2       64.81       80.30      6.69 o 
  -1  11   2       60.96       54.86      5.43 o 
   0  11   2      284.96      300.40     15.03 o 
   1  11   2       20.47       20.46      5.86 o 
   2  11   2       14.04       16.20      5.51 o 
   3  11   2      192.12      184.83     13.85 o 
   4  11   2      607.26      541.58     24.33 o 
   5  11   2       10.25       14.82      6.02 o 
   6  11   2       18.45       20.67      6.43 o 
   7  11   2      194.36      227.19     17.68 o 
   8  11   2        0.58        8.83      9.53 o 
  -7  12   2        4.45       11.42      4.86 o 
  -6  12   2       53.19       58.58     10.91 o 
  -5  12   2      243.71      229.62     13.55 o 
  -4  12   2       21.37       26.67      5.00 o 
  -3  12   2       62.61       62.12      6.75 o 
  -2  12   2       82.24       79.05      6.99 o 
  -1  12   2      436.22      430.98     13.00 o 
   0  12   2      796.47      814.01     26.70 o 
   1  12   2      508.05      441.59     20.83 o 
   2  12   2      136.38      108.42     12.22 o 
   3  12   2       72.75       67.27     10.48 o 
   4  12   2      293.30      260.03     29.12 o 
   5  12   2      335.04      301.60     19.54 o 
   6  12   2        0.95        8.02      4.05 o 
   7  12   2        0.46        3.11      3.68 o 
  -7  13   2       36.59       32.51      7.29 o 
  -6  13   2       62.44       61.07     10.12 o 
  -5  13   2       11.13       10.48      4.54 o 
  -4  13   2        7.78       10.62      4.60 o 
  -3  13   2        4.80        7.77      3.34 o 
  -2  13   2      190.76      180.91      9.31 o 
  -1  13   2        0.87        2.58      2.59 o 
   0  13   2        0.00        0.00      3.39 o 
   1  13   2      417.24      366.97     19.34 o 
   2  13   2       56.18       54.36      9.61 o 
   3  13   2      322.16      264.40     17.47 o 
   4  13   2      127.70      123.77     14.59 o 
   5  13   2        4.25       12.87      4.86 o 
   6  13   2       14.68       13.34      5.55 o 
   7  13   2        1.51       11.24      4.59 o 
  -7  14   2       75.41      109.04     14.47 o 
  -6  14   2      146.09      142.51     16.17 o 
  -5  14   2        5.93       16.09      6.27 o 
  -4  14   2       23.02       12.71      4.99 o 
  -3  14   2     1301.42     1188.84     32.09 o 
  -2  14   2       79.62       71.74      7.31 o 
  -1  14   2       22.25       22.07      4.38 o 
   0  14   2       49.60       43.35     10.77 o 
   1  14   2      297.73      273.09     17.60 o 
   2  14   2      143.02      138.38     14.60 o 
   3  14   2       69.09       72.16     11.72 o 
   4  14   2       16.21        3.77      5.30 o 
   5  14   2        0.34        2.81      4.66 o 
   6  14   2      116.73      108.28     14.67 o 
  -6  15   2        0.37       10.43      4.90 o 
  -5  15   2      135.57      130.62     15.23 o 
  -4  15   2        8.15       12.82      4.56 o 
  -3  15   2      153.19      156.60     11.74 o 
  -2  15   2        4.81        6.28      3.44 o 
  -1  15   2      160.45      162.73     14.70 o 
   0  15   2      223.06      192.73     15.10 o 
   1  15   2        1.18        2.82      4.49 o 
   2  15   2       88.50       84.26     12.48 o 
   3  15   2      160.43      153.93     16.06 o 
   4  15   2      148.33      148.18     16.20 o 
   5  15   2        1.75        0.54      6.71 o 
   6  15   2        1.30        4.59      3.79 o 
  -5  16   2       75.37       87.83     12.85 o 
  -4  16   2        4.27        3.91      4.38 o 
  -3  16   2      138.05      128.69     11.87 o 
  -2  16   2       34.90       42.18      7.50 o 
  -1  16   2      121.79      140.23     15.10 o 
   0  16   2      335.52      326.97     20.07 o 
   1  16   2      160.91      136.99     15.10 o 
   2  16   2        0.36        4.24      4.99 o 
   3  16   2       70.47       62.15     10.98 o 
   4  16   2       79.48       75.02     11.35 o 
   5  16   2       40.68       45.31      8.88 o 
  -4  17   2        3.68        7.38      4.92 o 
  -3  17   2        9.64       10.24      5.49 o 
  -2  17   2       75.72       80.84     16.59 o 
  -1  17   2        4.89        6.80      5.67 o 
   0  17   2       33.39       37.69      8.69 o 
   1  17   2       63.76       75.46     12.01 o 
   2  17   2       52.98       69.51     11.26 o 
   3  17   2       70.38       52.91     11.83 o 
   4  17   2        2.86        3.35      3.89 o 
  -2  18   2       22.25       41.30     11.30 o 
  -1  18   2        0.22        8.12      6.71 o 
   0  18   2       56.14       60.10     10.85 o 
   1  18   2       39.34       36.49      8.23 o 
   2  18   2        3.27        2.44      4.49 o 
   3  18   2       12.91       24.05      6.59 o 
  -1  19   2       33.25       43.07     10.24 o 
   0  19   2       50.46       55.78      9.51 o 
   1  19   2        3.34       11.94      5.12 o 
   2  19   2       11.12       18.15      4.94 o 
  -9   1   3        1.23        7.41      7.24 o 
  -8   1   3       15.42       22.42      7.59 o 
  -7   1   3       72.69       67.96     11.47 o 
  -6   1   3       15.11       13.00      5.75 o 
  -5   1   3       10.89       12.86      5.11 o 
  -4   1   3      768.86      687.95     22.46 o 
  -3   1   3     1219.72     1137.24     26.58 o 
  -2   1   3        9.60        3.53      3.53 o 
  -1   1   3      262.74      186.99     19.59 o 
   0   1   3        2.09       11.75      3.53 o 
   1   1   3       72.75       82.58      3.85 o 
   2   1   3     2129.08     2140.42     43.18 o 
   3   1   3      310.27      346.98     11.64 o 
   4   1   3       75.06       94.34      4.30 o 
   5   1   3       36.62       35.82      4.49 o 
   6   1   3      368.59      315.38     17.85 o 
   7   1   3        2.67        3.75      5.08 o 
   8   1   3       60.87       70.29     11.85 o 
   9   1   3       85.25      105.07     15.03 o 
  -9   2   3       15.68       18.61      8.44 o 
  -8   2   3       52.23       59.20     11.70 o 
  -7   2   3       10.15       14.09      4.58 o 
  -6   2   3       29.10       31.17      6.27 o 
  -5   2   3        0.58        2.09      2.68 o 
  -4   2   3      388.21      364.57     13.50 o 
  -3   2   3        8.92       10.41      3.86 o 
  -2   2   3      727.57      657.28     18.45 o 
  -1   2   3     1142.23     1163.12     27.36 o 
   0   2   3      449.16      400.02     11.79 o 
   1   2   3        0.64        3.30      1.49 o 
   2   2   3      933.57     1004.61     11.66 o 
   3   2   3       17.89       17.64      2.07 o 
   4   2   3       37.84       41.56      3.62 o 
   5   2   3      237.44      242.98      9.59 o 
   6   2   3      158.34      157.00      8.79 o 
   7   2   3       83.95       62.99     10.86 o 
   8   2   3        1.31        1.66      5.36 o 
   9   2   3       34.44       30.73      9.80 o 
  -9   3   3        4.99       11.54      7.73 o 
  -8   3   3      194.02      177.62     13.20 o 
  -7   3   3       70.75       67.87      9.36 o 
  -6   3   3      111.99       91.33      9.68 o 
  -5   3   3       69.63       63.81      7.35 o 
  -4   3   3        2.31        1.39      2.34 o 
  -3   3   3       17.34       20.43      4.07 o 
  -2   3   3      222.29      175.95      8.44 o 
  -1   3   3      234.94      260.90     10.95 o 
   0   3   3      295.94      246.16      6.95 o 
   1   3   3      545.33      458.25      8.90 o 
   2   3   3      293.94      302.51      7.43 o 
   3   3   3       18.97       31.23      3.12 o 
   4   3   3      110.94      110.20      6.51 o 
   5   3   3      591.22      568.11     34.60 o 
   6   3   3       12.97       16.29      3.98 o 
   7   3   3      146.54      127.12     10.31 o 
   8   3   3       69.84       85.86     13.20 o 
   9   3   3        1.13        0.00      5.73 o 
  -9   4   3      208.59      222.03     15.77 o 
  -8   4   3      267.24      267.33     15.61 o 
  -7   4   3        4.11        9.67      4.52 o 
  -6   4   3      106.19       99.09     10.04 o 
  -5   4   3      247.50      231.37     13.26 o 
  -4   4   3      577.60      558.06     36.96 o 
  -3   4   3       20.22       33.14      4.93 o 
  -2   4   3      265.10      279.84     13.59 o 
  -1   4   3        1.32        1.40      1.49 o 
   0   4   3      468.33      421.09      9.51 o 
   1   4   3     1111.91     1142.86     19.00 o 
   2   4   3      365.91      325.01      7.39 o 
   3   4   3        7.18        4.34      2.61 o 
   4   4   3      159.12      167.57     10.73 o 
   5   4   3      914.95      914.04     46.06 o 
   6   4   3      742.05      681.76     34.13 o 
   7   4   3       57.84       58.81      7.17 o 
   8   4   3        7.88        0.00      5.24 o 
   9   4   3       16.96       31.42     14.47 o 
  -9   5   3        0.49        4.58      3.83 o 
  -8   5   3       50.32       50.65      8.52 o 
  -7   5   3       29.56       37.07      7.25 o 
  -6   5   3      179.74      157.86     10.93 o 
  -5   5   3       84.05       68.10      8.00 o 
  -4   5   3      119.77      132.07     10.59 o 
  -3   5   3      175.79      174.93      9.17 o 
  -2   5   3        1.76        5.29      1.82 o 
  -1   5   3       82.85       76.08      3.91 o 
   0   5   3      290.98      286.89      9.85 o 
   1   5   3       63.92       53.05      3.62 o 
   2   5   3      382.86      365.90     12.19 o 
   3   5   3       68.01       64.31      6.52 o 
   4   5   3      141.31      125.74      8.60 o 
   5   5   3      557.21      510.39     15.83 o 
   6   5   3       99.56       91.27      8.06 o 
   7   5   3       21.07       14.55      4.36 o 
   8   5   3        2.80        7.47      5.83 o 
   9   5   3      199.77      196.28     27.89 o 
  -9   6   3      155.31      141.87     13.84 o 
  -8   6   3      111.92      120.65     12.63 o 
  -7   6   3        8.31        5.89      3.93 o 
  -6   6   3       92.07       92.70      9.96 o 
  -5   6   3       66.47       75.52      8.52 o 
  -4   6   3       28.89       23.20      4.88 o 
  -3   6   3      291.77      269.13     16.28 o 
  -2   6   3       21.21       17.20      3.73 o 
  -1   6   3      898.21      823.90     35.94 o 
   0   6   3        0.52        3.77      1.60 o 
   1   6   3        2.67        5.21      1.80 o 
   2   6   3      523.02      566.77     15.68 o 
   3   6   3      845.72      833.37     20.04 o 
   4   6   3       52.99       51.73      6.62 o 
   5   6   3      187.97      164.23     10.17 o 
   6   6   3      775.15      745.86     19.54 o 
   7   6   3       13.57       10.54      3.99 o 
   8   6   3      294.71      276.49     13.59 o 
   9   6   3       47.12       45.54     14.83 o 
  -9   7   3        0.09        6.26      3.66 o 
  -8   7   3       84.07       95.14     11.33 o 
  -7   7   3       52.24       47.40      7.57 o 
  -6   7   3      234.82      234.77     13.64 o 
  -5   7   3      359.29      337.51     18.81 o 
  -4   7   3      371.36      383.15     20.77 o 
  -3   7   3       59.44       79.68      7.47 o 
  -2   7   3      446.83      426.69     14.70 o 
  -1   7   3      140.77      163.51     10.14 o 
   0   7   3      137.18      153.44      8.42 o 
   1   7   3      130.32      143.04     10.62 o 
   2   7   3      282.05      275.99     11.49 o 
   3   7   3       48.53       46.73      6.38 o 
   4   7   3      977.44      969.21     28.96 o 
   5   7   3      207.25      199.82      9.97 o 
   6   7   3       26.39       22.23      4.60 o 
   7   7   3       44.83       50.94      6.98 o 
   8   7   3       80.81       87.95     10.78 o 
  -8   8   3      261.87      283.75     18.32 o 
  -7   8   3      112.39      126.50     12.53 o 
  -6   8   3        7.86        8.73      4.44 o 
  -5   8   3       34.34       28.67      7.36 o 
  -4   8   3       64.85       63.39      7.80 o 
  -3   8   3      921.71      840.36     48.86 o 
  -2   8   3       50.70       61.57      5.55 o 
  -1   8   3       20.13       21.92      3.44 o 
   0   8   3      186.66      166.88      5.85 o 
   1   8   3     2002.71     2050.36     93.28 o 
   2   8   3      292.58      319.26     14.26 o 
   3   8   3       44.96       49.97      6.53 o 
   4   8   3        0.79        0.00      2.73 o 
   5   8   3      197.52      193.86     10.99 o 
   6   8   3      821.94      706.41     20.58 o 
   7   8   3       27.42       27.27      5.71 o 
   8   8   3       61.52       84.35     10.73 o 
  -8   9   3       82.91       95.78     11.62 o 
  -7   9   3        0.67        4.15      3.98 o 
  -6   9   3      155.10      159.74     21.09 o 
  -5   9   3       59.97       65.74      8.79 o 
  -4   9   3       62.44       64.51      6.99 o 
  -3   9   3      136.67      140.66     11.72 o 
  -2   9   3       91.20      101.47      6.82 o 
  -1   9   3        0.08        2.59      1.85 o 
   0   9   3        0.02        2.36      1.64 o 
   1   9   3       82.89       90.93      9.60 o 
   2   9   3      190.09      214.79     11.20 o 
   3   9   3       30.42       34.25      5.86 o 
   4   9   3       95.52       79.65      8.80 o 
   5   9   3      261.11      215.96     12.82 o 
   6   9   3       23.62       24.87      5.41 o 
   7   9   3      207.89      215.82     13.71 o 
   8   9   3        6.53       17.35      5.56 o 
  -8  10   3       22.31       20.19      6.71 o 
  -7  10   3        0.83        3.86      3.94 o 
  -6  10   3       24.11       21.80      5.80 o 
  -5  10   3       19.51       19.94      4.76 o 
  -4  10   3        6.31        6.39      3.50 o 
  -3  10   3       78.16       81.48      7.25 o 
  -2  10   3        6.21        9.63      3.12 o 
  -1  10   3       70.83       85.24      6.13 o 
   0  10   3       45.20       33.22      8.65 o 
   1  10   3       29.09       39.10      5.63 o 
   2  10   3       50.66       55.18      6.94 o 
   3  10   3        1.31        1.46      2.63 o 
   4  10   3      261.12      271.87     13.99 o 
   5  10   3       30.57       38.31      7.17 o 
   6  10   3       47.32       51.71      8.17 o 
   7  10   3        3.60        6.08      2.87 o 
   8  10   3       69.26       82.34     12.04 o 
  -7  11   3       20.27       20.20      5.07 o 
  -6  11   3      145.05      138.87     12.67 o 
  -5  11   3       22.73       23.06      5.29 o 
  -4  11   3       72.05       65.68      7.35 o 
  -3  11   3        1.86        7.85      3.41 o 
  -2  11   3       11.97       15.57      3.68 o 
  -1  11   3      301.26      283.56     22.16 o 
   0  11   3        3.41        3.03      3.86 o 
   1  11   3       23.66       25.58      6.48 o 
   2  11   3       80.48       84.07      8.62 o 
   3  11   3      957.55      881.98     24.42 o 
   4  11   3      165.34      153.59     11.74 o 
   5  11   3      108.98      115.15     11.48 o 
   6  11   3       52.27       57.33      8.61 o 
   7  11   3       37.60       52.62      7.61 o 
  -7  12   3       54.74       73.36     11.82 o 
  -6  12   3        6.68       14.43      6.33 o 
  -5  12   3      135.38      117.30      9.92 o 
  -4  12   3       26.70       27.52      5.43 o 
  -3  12   3       45.74       45.54      6.34 o 
  -2  12   3      300.77      275.92     11.40 o 
  -1  12   3        0.05        3.42      3.11 o 
   0  12   3      847.12      739.66     27.33 o 
   1  12   3      184.41      174.01     13.95 o 
   2  12   3      129.27      124.43     13.72 o 
   3  12   3       84.61       87.75      9.52 o 
   4  12   3      135.35      134.34     11.88 o 
   5  12   3        0.25        3.41      3.46 o 
   6  12   3        5.59       10.54      3.99 o 
   7  12   3       22.24       29.23      5.20 o 
  -7  13   3        0.00        5.28      4.38 o 
  -6  13   3       22.93       34.17      7.96 o 
  -5  13   3       22.99       25.97      5.94 o 
  -4  13   3       11.89       10.61      4.08 o 
  -3  13   3       13.93       24.90      5.24 o 
  -2  13   3       40.33       40.81      5.68 o 
  -1  13   3        5.14        5.09      4.36 o 
   0  13   3       57.88       44.60      8.84 o 
   1  13   3       27.48       27.00      7.34 o 
   2  13   3        0.85        3.66      4.11 o 
   3  13   3      264.29      206.77     31.42 o 
   4  13   3       17.26       22.48      6.73 o 
   5  13   3       12.72        6.32      4.36 o 
   6  13   3      218.83      212.55     17.34 o 
   7  13   3       31.60       35.38      7.51 o 
  -6  14   3        5.92       14.70      5.18 o 
  -5  14   3       93.29      101.99     11.81 o 
  -4  14   3        0.73        3.30      3.80 o 
  -3  14   3        0.88        0.67      3.14 o 
  -2  14   3      318.41      295.41     21.36 o 
  -1  14   3      565.26      494.76     23.96 o 
   0  14   3       24.28       26.11      7.63 o 
   1  14   3      228.86      214.81     16.23 o 
   2  14   3       78.47       65.21     11.41 o 
   3  14   3       12.93        8.53      5.17 o 
   4  14   3        8.33       12.76      8.30 o 
   5  14   3      103.16       97.32     13.72 o 
   6  14   3       24.62       43.43      8.62 o 
  -5  15   3        0.43       10.99      4.35 o 
  -4  15   3       24.17       30.62      6.30 o 
  -3  15   3       74.75       83.39      8.61 o 
  -2  15   3        8.42        8.03      5.98 o 
  -1  15   3      134.75      134.33     18.71 o 
   0  15   3       99.65       94.59     13.42 o 
   1  15   3      144.29      141.54     15.47 o 
   2  15   3        1.51        2.82      4.24 o 
   3  15   3      142.49      142.00     23.12 o 
   4  15   3        1.14        3.88      5.61 o 
   5  15   3        2.92        9.02      4.67 o 
  -5  16   3       15.82       28.11      7.11 o 
  -4  16   3        0.18       10.78      4.16 o 
  -3  16   3       59.19       64.30     11.22 o 
  -2  16   3      108.95       98.02     13.60 o 
  -1  16   3       23.66       22.23      7.88 o 
   0  16   3        4.76       12.60      8.83 o 
   1  16   3        1.35        2.69      4.31 o 
   2  16   3       97.14      106.61     14.02 o 
   3  16   3        7.73        7.66      4.94 o 
   4  16   3       16.52       17.77      5.47 o 
   5  16   3       16.28        9.27      8.30 o 
  -4  17   3      104.96      120.03     19.06 o 
  -3  17   3       21.11       31.07     11.30 o 
  -2  17   3      155.70      153.50     14.75 o 
  -1  17   3      175.49      176.55     15.94 o 
   0  17   3       10.99        7.56      4.24 o 
   1  17   3      176.71      152.70     16.72 o 
   2  17   3        0.27        7.71      4.45 o 
   3  17   3        1.17        8.41      4.59 o 
   4  17   3        1.50        8.12      3.72 o 
  -3  18   3       15.00       22.59      7.41 o 
  -2  18   3       63.67       55.07     11.65 o 
  -1  18   3       97.66       76.06     14.65 o 
   0  18   3        0.02       11.62      5.40 o 
   1  18   3        2.39        8.31      4.57 o 
   2  18   3       62.98       90.44     12.55 o 
  -9   0   4        0.83        4.94     10.94 o 
  -8   0   4        0.14        6.71      7.77 o 
  -7   0   4        6.97       10.24      9.53 o 
  -6   0   4      702.63      654.14     38.83 o 
  -5   0   4       66.82       58.25     13.41 o 
  -4   0   4      132.19      112.61     16.24 o 
  -3   0   4       42.24       32.12      9.53 o 
  -2   0   4     5361.53     4876.92     81.55 o 
  -1   0   4     2420.89     2612.32     54.01 o 
   0   0   4      133.99      117.55     10.59 o 
   1   0   4     2570.60     2591.93    159.03 o 
   2   0   4       50.78       52.02      4.92 o 
   3   0   4      498.60      447.85     14.01 o 
   4   0   4        3.98        6.31      3.56 o 
   5   0   4       22.45       17.65      8.83 o 
   6   0   4      105.72       75.90     16.24 o 
   7   0   4      147.53      125.67     20.83 o 
   8   0   4       56.83       38.48     14.47 o 
   9   0   4       67.65       53.66     17.65 o 
  -9   1   4       39.89       40.55     10.84 o 
  -8   1   4       18.43       22.65      8.09 o 
  -7   1   4       96.73       75.91     12.59 o 
  -6   1   4        9.67        8.71      6.18 o 
  -5   1   4      217.97      176.10     13.47 o 
  -4   1   4       24.41       20.24      5.73 o 
  -3   1   4        3.29        4.41      3.90 o 
  -2   1   4      835.05      795.70     31.42 o 
  -1   1   4      833.99      811.89     43.77 o 
   0   1   4      186.11      186.87      9.48 o 
   1   1   4       41.02       33.72      3.42 o 
   2   1   4      388.11      422.05     10.65 o 
   3   1   4      846.57      853.02     24.55 o 
   4   1   4       29.63       35.84      4.42 o 
   5   1   4      828.87      700.69     32.83 o 
   6   1   4      206.51      173.88     14.56 o 
   7   1   4        7.47       10.06      5.99 o 
   8   1   4      107.24      109.58     14.97 o 
   9   1   4      259.86      248.07     20.59 o 
  -9   2   4        4.76       12.92      7.86 o 
  -8   2   4       39.05       48.71     11.47 o 
  -7   2   4        3.54        4.31      5.73 o 
  -6   2   4      228.20      197.78     25.42 o 
  -5   2   4       78.00       68.28     10.48 o 
  -4   2   4      193.30      161.34     15.36 o 
  -3   2   4       82.11       79.63     15.71 o 
  -2   2   4     5377.40     5453.35    162.56 o 
  -1   2   4        9.67       10.30      3.47 o 
   0   2   4      408.93      335.61     10.68 o 
   1   2   4      271.51      240.96     12.34 o 
   2   2   4       11.95       16.99      2.44 o 
   3   2   4      144.12      123.66      6.01 o 
   4   2   4      118.40      123.34      7.24 o 
   5   2   4       12.88       12.69      4.39 o 
   6   2   4       63.91       66.19     10.91 o 
   7   2   4        7.67        4.01      4.92 o 
   8   2   4       11.59       15.63      7.19 o 
   9   2   4       90.72       84.17     14.34 o 
  -9   3   4        9.94       14.20      7.79 o 
  -8   3   4        0.51        5.84      6.36 o 
  -7   3   4       29.39       34.29      8.64 o 
  -6   3   4       22.63       18.30      6.48 o 
  -5   3   4        1.46        0.92      3.82 o 
  -4   3   4        5.40        1.94      3.26 o 
  -3   3   4      100.54      102.36     13.94 o 
  -2   3   4      163.19      159.27     10.48 o 
  -1   3   4      186.13      193.18     10.70 o 
   0   3   4      290.45      252.53      8.07 o 
   1   3   4      131.85      133.37      5.93 o 
   2   3   4     1225.76     1204.66     18.85 o 
   3   3   4        9.83       14.43      3.76 o 
   4   3   4      557.12      570.04     26.24 o 
   5   3   4       91.04       86.17      7.26 o 
   6   3   4      145.68      136.27     14.60 o 
   7   3   4        2.23        6.99      5.77 o 
   8   3   4        3.06       18.45      7.86 o 
   9   3   4        3.94        3.57      5.98 o 
  -9   4   4       14.95       17.26      8.48 o 
  -8   4   4       13.09       19.62      8.23 o 
  -7   4   4       49.85       52.49     10.25 o 
  -6   4   4      130.50      115.31     11.21 o 
  -5   4   4        0.00        0.00      3.00 o 
  -4   4   4       59.57       55.81     11.83 o 
  -3   4   4       17.21       20.45      5.34 o 
  -2   4   4      248.92      229.93     12.60 o 
  -1   4   4       82.96       91.84      6.09 o 
   0   4   4      427.31      377.13      9.96 o 
   1   4   4      186.18      189.93      6.87 o 
   2   4   4      913.74      901.50     19.91 o 
   3   4   4        1.33        3.17      2.63 o 
   4   4   4        9.70        6.78      2.99 o 
   5   4   4      176.14      169.35      8.94 o 
   6   4   4      467.86      448.39     21.91 o 
   7   4   4        1.82        9.59      6.00 o 
   8   4   4       16.06       12.36      6.88 o 
  -8   5   4       11.54       11.81      3.75 o 
  -7   5   4       62.80       70.71      9.70 o 
  -6   5   4        2.75        7.08      4.19 o 
  -5   5   4       24.65       23.32      5.45 o 
  -4   5   4      191.67      172.31     12.85 o 
  -3   5   4      236.21      220.47     10.94 o 
  -2   5   4      106.27      118.75      9.48 o 
  -1   5   4      315.51      294.31      9.08 o 
   0   5   4        7.55        9.75      2.59 o 
   1   5   4      427.00      464.16     14.27 o 
   2   5   4        0.68        1.05      2.22 o 
   3   5   4       26.08       22.79      4.88 o 
   4   5   4       36.59       36.34      5.89 o 
   5   5   4        9.63       11.02      3.46 o 
   6   5   4       19.92       18.52      4.57 o 
   7   5   4       67.89       59.33     11.36 o 
   8   5   4       40.93       44.78     10.34 o 
  -8   6   4      108.69      115.39     12.17 o 
  -7   6   4        0.13        6.50      3.46 o 
  -6   6   4       99.06       97.53     10.79 o 
  -5   6   4        0.53        0.00      2.51 o 
  -4   6   4       14.57       16.84      4.80 o 
  -3   6   4        9.75        9.71      3.45 o 
  -2   6   4       36.88       42.42      5.70 o 
  -1   6   4      273.33      270.86     10.29 o 
   0   6   4       18.80       32.38      4.00 o 
   1   6   4      163.52      174.59      9.16 o 
   2   6   4      836.33      911.71     21.46 o 
   3   6   4      585.76      505.14     16.64 o 
   4   6   4      132.63      135.05      9.48 o 
   5   6   4       24.88       24.06      4.82 o 
   6   6   4       62.34       71.45      7.88 o 
   7   6   4       26.50       30.40      6.28 o 
   8   6   4       23.82       27.51      8.98 o 
  -8   7   4        0.73        2.35      3.84 o 
  -7   7   4       40.87       53.30      8.50 o 
  -6   7   4       12.01       14.02      5.08 o 
  -5   7   4       90.08       86.25      9.68 o 
  -4   7   4      100.67      101.31      9.56 o 
  -3   7   4      217.65      226.34     11.48 o 
  -2   7   4       14.61       14.50      3.41 o 
  -1   7   4       81.17       88.72      5.93 o 
   0   7   4       17.07       18.75      3.37 o 
   1   7   4        5.65        7.88      3.52 o 
   2   7   4       57.64       68.54      7.38 o 
   3   7   4        0.85        2.79      2.65 o 
   4   7   4      368.63      362.93     15.35 o 
   5   7   4      262.20      241.77     11.53 o 
   6   7   4       38.48       42.83      6.68 o 
   7   7   4        1.05        6.08      2.91 o 
   8   7   4       25.25       38.79     10.36 o 
  -8   8   4      123.97      130.35     11.73 o 
  -7   8   4       12.39       15.99      5.04 o 
  -6   8   4       28.70       24.91      6.32 o 
  -5   8   4       25.83       24.69      7.48 o 
  -4   8   4      101.17      116.47     10.28 o 
  -3   8   4      227.90      201.67      9.75 o 
  -2   8   4      240.96      262.71     15.10 o 
  -1   8   4       20.03       23.39      3.77 o 
   0   8   4      308.46      306.56     34.90 o 
   1   8   4        4.29        8.43      3.32 o 
   2   8   4        8.32        9.04      3.75 o 
   3   8   4      125.07      117.15      9.69 o 
   4   8   4       79.73       73.44      8.83 o 
   5   8   4       17.25       12.33      4.57 o 
   6   8   4       25.30       26.38      5.25 o 
   7   8   4       23.04       29.88      5.40 o 
   8   8   4        0.00        5.68      3.71 o 
  -8   9   4        1.15       10.65      3.93 o 
  -7   9   4       42.95       51.77      8.51 o 
  -6   9   4        1.50        4.79      3.68 o 
  -5   9   4      116.02      110.68     11.14 o 
  -4   9   4       63.85       70.37      7.59 o 
  -3   9   4      109.35      102.92      8.26 o 
  -2   9   4       20.65       21.56      4.29 o 
  -1   9   4      161.51      182.74     15.95 o 
   0   9   4       57.64       55.97      9.30 o 
   1   9   4      185.60      194.48     19.55 o 
   2   9   4       75.75       74.67     10.61 o 
   3   9   4       88.55       78.79      8.82 o 
   4   9   4       14.32       10.08      4.19 o 
   5   9   4        7.82       19.67      5.53 o 
   6   9   4      127.24      129.85     10.34 o 
   7   9   4        2.19       11.19      3.77 o 
  -7  10   4       11.46       20.38      5.29 o 
  -6  10   4        2.03        4.62      4.33 o 
  -5  10   4       21.26       35.61      6.37 o 
  -4  10   4       23.95       27.14      5.47 o 
  -3  10   4        0.02        2.75      2.87 o 
  -2  10   4       64.71       74.12      8.51 o 
  -1  10   4        0.37        0.00      2.71 o 
   0  10   4      132.15      130.30     13.20 o 
   1  10   4       26.09       29.71      5.59 o 
   2  10   4       28.25       41.75      6.85 o 
   3  10   4       52.26       55.34      7.68 o 
   4  10   4      953.23      910.28     26.34 o 
   5  10   4        0.02        0.57      3.27 o 
   6  10   4        0.29        3.61      2.90 o 
   7  10   4      124.54      140.36     12.93 o 
  -7  11   4      135.54      143.53     13.68 o 
  -6  11   4       11.86       16.60      4.57 o 
  -5  11   4      115.56      125.33     10.44 o 
  -4  11   4      106.17      106.49      9.31 o 
  -3  11   4       25.78       31.34      5.50 o 
  -2  11   4       45.07       45.85      6.08 o 
  -1  11   4      342.37      288.46     17.60 o 
   0  11   4      137.58      148.71     13.67 o 
   1  11   4        5.61        3.57      4.41 o 
   2  11   4        0.19        3.53      3.31 o 
   3  11   4      210.99      181.51     11.68 o 
   4  11   4        0.08        1.07      3.25 o 
   5  11   4      123.65      132.79     12.34 o 
   6  11   4        1.28        7.54      3.41 o 
   7  11   4       29.00       36.82      5.77 o 
  -6  12   4      161.90      188.59     14.24 o 
  -5  12   4        0.76        2.70      3.29 o 
  -4  12   4       72.82       70.90      8.07 o 
  -3  12   4       21.76       22.63      4.90 o 
  -2  12   4      260.88      229.21     16.45 o 
  -1  12   4      154.30      146.21     14.84 o 
   0  12   4      269.45      262.50     19.24 o 
   1  12   4      241.44      224.95     16.34 o 
   2  12   4        1.50        1.19      6.18 o 
   3  12   4      124.06      120.57     11.25 o 
   4  12   4      314.10      308.11     16.07 o 
   5  12   4        7.05       15.80      4.41 o 
   6  12   4        9.95       18.45      4.26 o 
  -6  13   4       35.51       39.06      8.16 o 
  -5  13   4        0.31        5.44      3.32 o 
  -4  13   4       33.67       33.07      6.07 o 
  -3  13   4        8.87       12.59      5.30 o 
  -2  13   4        6.59       10.67      5.98 o 
  -1  13   4        0.00        3.85      4.92 o 
   0  13   4      159.07      156.96     15.95 o 
   1  13   4        6.76       10.78      5.47 o 
   2  13   4       11.46       13.21      5.93 o 
   3  13   4      213.12      200.60     12.75 o 
   4  13   4        1.16        1.90      3.37 o 
   5  13   4        1.54        3.92      4.41 o 
   6  13   4       47.26       70.85      9.07 o 
  -5  14   4       12.99       17.05      4.20 o 
  -4  14   4      445.90      441.58     28.20 o 
  -3  14   4        4.28        6.16      5.11 o 
  -2  14   4        0.05        4.55      4.57 o 
  -1  14   4      146.52      143.51     15.60 o 
   0  14   4       80.35       74.09     11.61 o 
   1  14   4      121.67      109.62     14.20 o 
   2  14   4       75.21       74.28     14.12 o 
   3  14   4        0.00        7.24      5.99 o 
   4  14   4        0.70        6.77      4.07 o 
   5  14   4      116.33      117.54     15.48 o 
  -5  15   4        9.30       15.80      5.99 o 
  -4  15   4        9.07       12.71      4.77 o 
  -3  15   4        0.03        5.43      4.49 o 
  -2  15   4      272.14      225.43     24.36 o 
  -1  15   4       54.49       47.60      9.49 o 
   0  15   4        3.96        6.51      5.47 o 
   1  15   4      209.04      190.87     16.74 o 
   2  15   4      219.00      202.96     16.52 o 
   3  15   4      274.22      225.29     18.47 o 
   4  15   4       20.69       37.73     10.59 o 
   5  15   4        4.06       10.29      4.13 o 
  -4  16   4      121.97      117.77     14.73 o 
  -3  16   4        5.55        8.23      4.86 o 
  -2  16   4       83.02       77.02     11.97 o 
  -1  16   4       70.36       61.32     10.60 o 
   0  16   4        0.00        3.35      4.97 o 
   1  16   4        8.95       13.26      5.47 o 
   2  16   4       48.86       60.98     10.50 o 
   3  16   4        6.45       14.47      7.11 o 
   4  16   4       65.37       52.41     11.91 o 
  -3  17   4       43.39       50.99      8.28 o 
  -2  17   4        4.59       25.07      6.09 o 
  -1  17   4        0.32        4.65      4.70 o 
   0  17   4       29.12       37.88      7.67 o 
   1  17   4       33.88       46.74      8.61 o 
   2  17   4       12.07        9.18      9.18 o 
   0  18   4       72.41       80.56     11.23 o 
  -8   1   5       59.82       73.88     14.09 o 
  -7   1   5        9.16       12.49      5.42 o 
  -6   1   5        4.29        3.34      5.36 o 
  -5   1   5        6.94       11.77      7.77 o 
  -4   1   5       51.87       53.10     13.41 o 
  -3   1   5       11.46        5.31      3.61 o 
  -2   1   5       66.85       71.26      8.99 o 
  -1   1   5       76.54       84.41      8.94 o 
   0   1   5        0.06        2.18      2.86 o 
   1   1   5       83.22       88.59      5.58 o 
   2   1   5      125.29      108.88      6.19 o 
   3   1   5      446.92      447.91     32.19 o 
   4   1   5       14.02        7.78      4.72 o 
   5   1   5       39.26       45.21      9.23 o 
   6   1   5        0.70        2.24      4.57 o 
   7   1   5      187.77      204.48     17.45 o 
   8   1   5        7.38       16.24      7.99 o 
  -8   2   5       10.48       19.42      8.36 o 
  -7   2   5        1.62        7.04      7.06 o 
  -6   2   5        2.24        4.71      5.11 o 
  -5   2   5       63.50       51.58      9.70 o 
  -4   2   5       30.82       25.07     10.94 o 
  -3   2   5      244.75      216.37     13.97 o 
  -2   2   5      354.57      341.59     16.47 o 
  -1   2   5      190.94      179.86     11.31 o 
   0   2   5      180.07      178.83      8.97 o 
   1   2   5      249.12      221.41      7.33 o 
   2   2   5      147.23      141.95      7.01 o 
   3   2   5      186.96      188.10      9.80 o 
   4   2   5       24.39       28.41      5.61 o 
   5   2   5      406.52      376.56     20.83 o 
   6   2   5      235.62      200.81     16.20 o 
   7   2   5        5.78        9.78      5.86 o 
   8   2   5       43.90       46.09     11.11 o 
  -8   3   5        0.78        6.48      4.39 o 
  -7   3   5        0.35        4.29      4.59 o 
  -6   3   5       29.30       32.03      8.34 o 
  -5   3   5      152.58      137.66     16.06 o 
  -4   3   5       11.23        8.24      5.47 o 
  -3   3   5        2.85        0.00      4.59 o 
  -2   3   5       23.02       22.23      6.11 o 
  -1   3   5       35.18       37.73      6.73 o 
   0   3   5      366.16      352.16     12.33 o 
   1   3   5        0.01        0.00      2.29 o 
   2   3   5       35.26       51.41      6.36 o 
   3   3   5        1.21        0.13      2.31 o 
   4   3   5      167.09      168.30     12.61 o 
   5   3   5      168.47      132.98     14.20 o 
   6   3   5       52.03       46.55      9.55 o 
   7   3   5        2.13        8.91      5.93 o 
   8   3   5       45.91       51.24     12.53 o 
  -8   4   5        3.49       10.93      5.02 o 
  -7   4   5        3.70       11.21      5.82 o 
  -6   4   5       29.07       28.48      7.79 o 
  -5   4   5      113.36      105.41     13.22 o 
  -4   4   5       66.26       66.22     10.48 o 
  -3   4   5       68.63       61.39      9.45 o 
  -2   4   5        5.62        8.47      4.72 o 
  -1   4   5      291.00      262.54      9.55 o 
   0   4   5       32.37       39.81      4.68 o 
   1   4   5       15.28       17.37      4.33 o 
   2   4   5        4.01        4.20      3.16 o 
   3   4   5        2.52        0.00      2.65 o 
   4   4   5      610.27      573.87     32.92 o 
   5   4   5      261.58      237.86     13.21 o 
   6   4   5        5.58        5.35      3.95 o 
   7   4   5       65.46       64.76     12.89 o 
   8   4   5       34.46       46.25     11.73 o 
  -8   5   5        5.76       13.34      5.50 o 
  -7   5   5        1.78        6.99      4.70 o 
  -6   5   5       16.63       17.47      6.24 o 
  -5   5   5      104.96      108.88     13.47 o 
  -4   5   5       62.58       64.25     14.12 o 
  -3   5   5      107.92      104.51     11.66 o 
  -2   5   5       98.20      103.56     11.47 o 
  -1   5   5        9.09        6.71      3.31 o 
   0   5   5       35.87       44.06      5.97 o 
   1   5   5      233.09      205.31     10.66 o 
   2   5   5        0.77        0.87      2.35 o 
   3   5   5        8.78       13.73      4.05 o 
   4   5   5      459.02      436.27     16.57 o 
   5   5   5        6.77        7.13      3.46 o 
   6   5   5      101.83      102.47     15.89 o 
   7   5   5        0.97        9.61      4.77 o 
   8   5   5       34.27       41.58     10.95 o 
  -8   6   5        0.16        5.91      4.23 o 
  -7   6   5        9.52       14.12      5.29 o 
  -6   6   5       61.76       76.38     12.01 o 
  -5   6   5        0.10        0.00      4.72 o 
  -4   6   5       34.69       33.73      8.36 o 
  -3   6   5        2.00        1.41      4.49 o 
  -2   6   5      146.17      138.36     10.41 o 
  -1   6   5        7.38       10.59      3.94 o 
   0   6   5      223.76      232.63     12.48 o 
   1   6   5       95.42      105.41      8.64 o 
   2   6   5      230.15      228.38     11.75 o 
   3   6   5       18.70       16.17      4.47 o 
   4   6   5       59.07       66.35      8.35 o 
   5   6   5      473.39      432.27     16.00 o 
   6   6   5        6.02        9.21      4.29 o 
   7   6   5      187.25      171.53     17.82 o 
  -7   7   5        3.28        9.92      5.16 o 
  -6   7   5       38.72       31.67      7.84 o 
  -5   7   5       32.59       31.14      8.39 o 
  -4   7   5       84.31       95.65     12.41 o 
  -3   7   5       10.91       11.31      5.68 o 
  -2   7   5       28.54       26.49      5.69 o 
  -1   7   5        4.85        3.35      3.99 o 
   0   7   5        2.04        1.07      2.80 o 
   1   7   5       49.67       50.92      6.72 o 
   2   7   5        2.33        4.18      2.84 o 
   3   7   5      104.52      109.37      9.85 o 
   4   7   5      133.73      135.82     10.91 o 
   5   7   5      417.12      354.81     20.22 o 
   6   7   5        0.04        1.42      3.10 o 
   7   7   5      107.31      112.33     14.70 o 
  -7   8   5       14.97       16.37      4.53 o 
  -6   8   5       22.97       35.74      7.39 o 
  -5   8   5        4.70        2.85      5.73 o 
  -4   8   5       57.13       67.00      8.81 o 
  -3   8   5       36.57       46.29      7.83 o 
  -2   8   5       63.29       71.99     10.32 o 
  -1   8   5        7.77        3.81      4.57 o 
   0   8   5      260.67      233.33     15.60 o 
   1   8   5      238.74      238.46     13.36 o 
   2   8   5        0.70        0.33      2.93 o 
   3   8   5       27.98       36.28      6.62 o 
   4   8   5        0.00        1.64      3.32 o 
   5   8   5      545.98      486.01     19.83 o 
   6   8   5        6.18        8.72      3.39 o 
   7   8   5       13.70       21.46      4.44 o 
  -7   9   5      134.39      151.56     18.09 o 
  -6   9   5       19.56       27.67      6.52 o 
  -5   9   5       77.68       84.69     10.16 o 
  -4   9   5       31.62       37.99      6.39 o 
  -3   9   5       23.82       26.05      5.11 o 
  -2   9   5        1.73        4.59      4.97 o 
  -1   9   5       43.56       33.89      8.23 o 
   0   9   5      104.16      105.04     12.60 o 
   1   9   5        4.72        0.81      3.39 o 
   2   9   5        8.28       10.62      4.30 o 
   3   9   5      236.29      211.64     12.63 o 
   4   9   5      155.46      158.10     12.64 o 
   5   9   5        1.24        4.16      3.67 o 
   6   9   5       18.88       32.04      5.48 o 
   7   9   5       26.30       33.85      5.75 o 
  -6  10   5       38.06       35.24      7.13 o 
  -5  10   5       11.47       17.79      4.61 o 
  -4  10   5       16.49       17.37      4.75 o 
  -3  10   5       78.57       77.81      8.26 o 
  -2  10   5       49.52       36.86      8.73 o 
  -1  10   5       20.82       25.56      8.65 o 
   0  10   5       26.51       24.69      7.44 o 
   1  10   5       98.37      105.40     13.23 o 
   2  10   5       65.25       65.25      8.89 o 
   3  10   5      102.16       98.94     10.43 o 
   4  10   5       18.46       25.71      5.73 o 
   5  10   5       13.48       13.29      5.52 o 
   6  10   5        0.00        6.53      3.28 o 
  -6  11   5        2.29        7.24      3.66 o 
  -5  11   5       35.90       45.52      6.61 o 
  -4  11   5        0.35        1.96      3.43 o 
  -3  11   5       88.38      101.62     10.83 o 
  -2  11   5       69.66       63.83     11.23 o 
  -1  11   5        7.65        7.53      5.34 o 
   0  11   5       16.52       24.58      7.51 o 
   1  11   5       45.17       49.46      9.80 o 
   2  11   5      603.98      577.90     26.71 o 
   3  11   5       34.70       40.76      7.19 o 
   4  11   5      128.21      128.65     12.12 o 
   5  11   5        2.51        4.77      3.56 o 
   6  11   5        4.73       16.86      3.99 o 
  -6  12   5       42.75       49.61      7.26 o 
  -5  12   5        2.89       14.45      4.10 o 
  -4  12   5        0.56        4.03      3.12 o 
  -3  12   5       19.74       23.19      6.87 o 
  -2  12   5       86.37       76.92     11.81 o 
  -1  12   5      204.19      176.50     15.10 o 
   0  12   5      104.69      100.48     13.84 o 
   1  12   5       55.00       39.45      8.94 o 
   2  12   5       12.43        8.96      4.57 o 
   3  12   5        9.27       11.76      5.68 o 
   4  12   5       13.24       24.05      5.76 o 
   5  12   5        8.94       13.02      3.96 o 
  -5  13   5        0.51        7.19      3.27 o 
  -4  13   5       12.45       16.26      5.07 o 
  -3  13   5        0.80        3.90      3.72 o 
  -2  13   5      119.38      111.84     16.77 o 
  -1  13   5       10.37       13.77      5.68 o 
   0  13   5        0.01        0.43      4.41 o 
   1  13   5       28.74       38.44      9.23 o 
   2  13   5      177.96      168.62     17.03 o 
   3  13   5        0.22        7.28      7.24 o 
   4  13   5        2.73        3.32      3.27 o 
   5  13   5      135.78      167.37     12.52 o 
  -4  14   5        7.98        7.22      5.30 o 
  -3  14   5      209.05      215.43     17.19 o 
  -2  14   5       31.95       43.30      9.40 o 
  -1  14   5       14.16       21.05      6.52 o 
   0  14   5       15.45       12.52      5.30 o 
   1  14   5        0.05        9.03      6.73 o 
   2  14   5       38.45       39.04      9.08 o 
   3  14   5        0.20        8.15      4.90 o 
   4  14   5        2.63        8.57      4.77 o 
  -3  15   5       14.69       24.34      6.70 o 
  -2  15   5       55.17       68.92     11.56 o 
  -1  15   5      140.64      152.11     14.92 o 
   0  15   5       32.66       40.22      8.03 o 
   1  15   5       15.48       19.92      6.83 o 
   2  15   5       32.22       30.51      9.24 o 
   3  15   5        2.46        7.55      3.82 o 
  -2  16   5       46.07       55.01      9.53 o 
  -1  16   5       14.12       14.60      4.25 o 
   0  16   5       87.68      103.45     13.83 o 
   1  16   5        2.38       11.35      7.77 o 
   2  16   5        5.71       18.26      7.84 o 
  -7   0   6      149.03      139.79     22.59 o 
  -6   0   6        0.13       11.65      7.06 o 
  -5   0   6        6.18        8.83      7.41 o 
  -4   0   6        5.63        5.30      7.41 o 
  -3   0   6     1242.86     1036.46     45.89 o 
  -2   0   6      435.27      402.79     27.18 o 
  -1   0   6      123.34      138.74     15.89 o 
   0   0   6      136.87      131.68     14.47 o 
   1   0   6        0.45        2.84      3.86 o 
   2   0   6        2.78        3.81      3.58 o 
   3   0   6       85.52       76.96     15.53 o 
   4   0   6       27.82       22.24      9.88 o 
   5   0   6      119.60      105.55     19.42 o 
   6   0   6        0.42       10.59      7.77 o 
   7   0   6       47.71       21.18     13.06 o 
  -7   1   6        2.90       11.94      6.35 o 
  -6   1   6       18.12       16.82      5.67 o 
  -5   1   6       14.59       21.71      6.99 o 
  -4   1   6        0.00        4.40      4.97 o 
  -3   1   6      316.40      273.15     17.65 o 
  -2   1   6      316.17      270.54     15.98 o 
  -1   1   6        5.57        8.33      4.47 o 
   0   1   6       64.11       73.19      9.26 o 
   1   1   6      170.00      154.53      9.27 o 
   2   1   6      155.93      133.99     17.83 o 
   3   1   6       14.22       15.84      6.00 o 
   4   1   6      368.95      306.84     19.42 o 
   5   1   6      101.86      105.96     13.73 o 
   6   1   6       13.05       12.64      5.29 o 
   7   1   6       82.97       77.50     14.23 o 
  -7   2   6       79.50       71.50     11.34 o 
  -6   2   6       13.99       23.25      6.61 o 
  -5   2   6       12.06       11.49      6.11 o 
  -4   2   6        3.96        3.88      5.49 o 
  -3   2   6      464.11      380.13     32.65 o 
  -2   2   6        0.36        0.39      4.07 o 
  -1   2   6       19.67       30.84      7.08 o 
   0   2   6      138.36      133.91      9.09 o 
   1   2   6       37.19       46.28      5.42 o 
   2   2   6        8.08        8.54      3.51 o 
   3   2   6       12.07       11.32      3.98 o 
   4   2   6       21.04       15.92      5.47 o 
   5   2   6       45.20       43.90      9.45 o 
   6   2   6       18.07       19.14      6.25 o 
   7   2   6        3.56        8.04      6.62 o 
  -7   3   6        6.19       15.72      5.99 o 
  -6   3   6        1.58        3.92      3.47 o 
  -5   3   6       24.52       24.18      7.24 o 
  -4   3   6        2.60        1.61      4.75 o 
  -3   3   6       68.24       72.97     10.86 o 
  -2   3   6      344.48      328.71     20.65 o 
  -1   3   6        4.48        5.30      4.97 o 
   0   3   6        6.63        9.16      3.84 o 
   1   3   6       73.35       79.77      8.13 o 
   2   3   6      142.39      136.30      9.16 o 
   3   3   6      157.37      149.66     12.26 o 
   4   3   6       87.19       68.43     11.20 o 
   5   3   6      186.95      177.54     22.77 o 
   6   3   6        0.31        5.15      4.27 o 
   7   3   6       13.57       22.05      7.59 o 
  -7   4   6       64.62       63.10     11.09 o 
  -6   4   6        0.48        3.20      4.06 o 
  -5   4   6        1.04        3.23      4.24 o 
  -4   4   6       28.55       30.97      8.34 o 
  -3   4   6      300.07      297.35     18.18 o 
  -2   4   6       14.10       14.28      6.27 o 
  -1   4   6        0.15        1.65      3.37 o 
   0   4   6       17.40       18.09      4.96 o 
   1   4   6      494.33      467.93     16.76 o 
   2   4   6       63.70       67.55      7.93 o 
   3   4   6       35.87       43.49      6.86 o 
   4   4   6        8.14        8.36      4.25 o 
   5   4   6      102.87       99.90     13.48 o 
   6   4   6        6.26        0.61      4.59 o 
   7   4   6        0.17        4.70      5.47 o 
  -7   5   6        0.76        7.06      4.42 o 
  -6   5   6        5.44        5.18      4.57 o 
  -5   5   6       29.09       31.56      8.11 o 
  -4   5   6        4.72        6.24      5.47 o 
  -3   5   6       51.68       45.70      9.45 o 
  -2   5   6      186.52      179.89     13.67 o 
  -1   5   6       43.80       42.14      8.89 o 
   0   5   6      130.16      136.96     10.14 o 
   1   5   6       68.69       59.32      7.71 o 
   2   5   6        0.00        0.00      2.85 o 
   3   5   6        4.39        2.61      3.57 o 
   4   5   6       82.65       76.65     11.11 o 
   5   5   6        0.18        8.29      4.75 o 
   6   5   6        5.92       15.73      5.93 o 
   7   5   6       54.30       70.33     11.79 o 
  -7   6   6       23.56       33.54     13.41 o 
  -6   6   6        0.06        4.09      4.49 o 
  -5   6   6        7.48        4.48      7.06 o 
  -4   6   6        0.39        2.12      7.77 o 
  -3   6   6        8.57       14.91      6.61 o 
  -2   6   6       30.79       33.03      6.44 o 
  -1   6   6       88.36       85.84     11.97 o 
   0   6   6       27.48       35.46      8.09 o 
   1   6   6       59.81       60.13      7.79 o 
   2   6   6       17.01       15.08      4.79 o 
   3   6   6       30.02       34.57      6.44 o 
   4   6   6      101.72      102.65     10.45 o 
   5   6   6       25.04       28.42      6.38 o 
   6   6   6        9.08       13.56      4.95 o 
   7   6   6        0.21        8.73      4.13 o 
  -6   7   6       75.67       92.79     14.02 o 
  -5   7   6       31.45       40.15      8.94 o 
  -4   7   6       13.51       15.36      6.74 o 
  -3   7   6        0.90        3.57      4.20 o 
  -2   7   6       27.88       22.74      7.69 o 
  -1   7   6       19.91       17.92      6.88 o 
   0   7   6       12.23        7.66      4.96 o 
   1   7   6       88.30       90.44     11.85 o 
   2   7   6        2.74        9.46      4.24 o 
   3   7   6      246.62      251.86     13.85 o 
   4   7   6       26.46       31.55      6.49 o 
   5   7   6       94.47      114.81     11.68 o 
   6   7   6        0.44        1.41      3.53 o 
  -6   8   6        4.21       10.87      5.29 o 
  -5   8   6        1.69        7.55      5.29 o 
  -4   8   6       14.01       24.36      7.74 o 
  -3   8   6       66.64       74.49     12.34 o 
  -2   8   6        8.52       10.43      5.55 o 
  -1   8   6        7.88       10.25      5.36 o 
   0   8   6        8.35        3.57      4.72 o 
   1   8   6      111.06      106.08     13.22 o 
   2   8   6        6.00        5.85      4.29 o 
   3   8   6       60.72       61.71      8.75 o 
   4   8   6        6.87       14.98      4.77 o 
   5   8   6        8.61        6.75      3.52 o 
   6   8   6       27.15       40.27      6.61 o 
  -6   9   6        0.46        3.67      3.87 o 
  -5   9   6        1.02       14.47      7.06 o 
  -4   9   6       46.18       44.14      7.64 o 
  -3   9   6       26.80       36.97      9.49 o 
  -2   9   6       62.77       56.50     10.59 o 
  -1   9   6       21.92       32.11      8.80 o 
   0   9   6        0.15        3.62      4.57 o 
   1   9   6        7.15        3.18      4.49 o 
   2   9   6       49.54       55.76     10.59 o 
   3   9   6       15.58       16.44      5.23 o 
   4   9   6       16.88       17.41      5.27 o 
   5   9   6       49.81       51.20      7.80 o 
   6   9   6       27.19       35.61      5.79 o 
  -5  10   6       36.20       52.14      7.86 o 
  -4  10   6        2.90        8.83      4.90 o 
  -3  10   6       39.32       28.03     11.47 o 
  -2  10   6       18.58       20.28      7.94 o 
  -1  10   6      167.58      173.52     16.11 o 
   0  10   6        0.27        0.35      3.99 o 
   1  10   6        7.84        8.87      5.26 o 
   2  10   6        2.73        5.14      4.41 o 
   3  10   6      286.03      299.66     15.75 o 
   4  10   6        1.51        8.61      3.50 o 
   5  10   6       16.16       19.64      4.57 o 
  -5  11   6        9.42       15.47      6.20 o 
  -4  11   6       27.58       45.13     15.89 o 
  -3  11   6       21.98       36.84      8.83 o 
  -2  11   6      133.44      104.82     20.47 o 
  -1  11   6      116.55      127.75     15.70 o 
   0  11   6        7.55        9.50      5.18 o 
   1  11   6        0.13        5.13      3.68 o 
   2  11   6       32.85       32.19      7.25 o 
   3  11   6        0.12        7.27      4.70 o 
   4  11   6       67.25       79.72      9.93 o 
   5  11   6        3.18        7.16      3.46 o 
  -4  12   6        2.19        1.49      4.07 o 
  -3  12   6       35.73       39.26      7.75 o 
  -2  12   6       33.97       34.63      8.61 o 
  -1  12   6       26.23       34.07      8.99 o 
   0  12   6       39.47       40.60      9.30 o 
   1  12   6       12.28       15.77      5.77 o 
   2  12   6       65.50       68.57     11.22 o 
   3  12   6      190.73      198.14     17.30 o 
   4  12   6        0.90        0.92      3.55 o 
  -4  13   6        3.03        5.22      3.90 o 
  -3  13   6       23.14       30.00      7.44 o 
  -2  13   6        4.25        2.30      5.65 o 
  -1  13   6       27.20       35.62      9.80 o 
   0  13   6       60.65       60.02     11.98 o 
   1  13   6        4.37       11.68      4.39 o 
   2  13   6      224.12      226.67     17.95 o 
   3  13   6        0.03        1.76      3.31 o 
  -2  14   6       30.96       44.34      7.75 o 
  -1  14   6       12.87       15.72      5.72 o 
   0  14   6        7.79       10.68      6.83 o 
   1  14   6       33.72       31.27      8.36 o 
   2  14   6       10.65       17.65     10.94 o 
   0  15   6       73.56       72.12     13.72 o 
  -6   1   7        0.18        4.89      3.97 o 
  -5   1   7        4.01        7.23      4.49 o 
  -4   1   7       14.03       14.29      6.11 o 
  -3   1   7        9.13       11.65      5.99 o 
  -2   1   7       22.97       25.95      7.24 o 
  -1   1   7       16.92       18.71      9.18 o 
   0   1   7       16.86       19.62      7.08 o 
   1   1   7        4.47        5.84      4.32 o 
   2   1   7       66.87       74.84     16.24 o 
   3   1   7        5.64        6.24      4.72 o 
   4   1   7       12.48       20.06      6.33 o 
   5   1   7       53.40       80.72     11.97 o 
   6   1   7        5.09       10.41      3.99 o 
  -6   2   7        0.08        3.85      4.06 o 
  -5   2   7        0.41        1.58      3.86 o 
  -4   2   7       17.72       23.22      7.54 o 
  -3   2   7       39.80       35.81     10.77 o 
  -2   2   7       20.60       19.21      6.48 o 
  -1   2   7       84.82       99.20     17.65 o 
   0   2   7       98.30       82.83      9.02 o 
   1   2   7        3.58        1.51      4.32 o 
   2   2   7       12.82       15.99      5.93 o 
   3   2   7       11.61       13.77      5.74 o 
   4   2   7      221.04      216.05     16.60 o 
   5   2   7      123.10      131.47     15.28 o 
   6   2   7        3.20        6.52      3.87 o 
  -6   3   7       12.30       20.52      5.33 o 
  -5   3   7       24.38       27.68      6.70 o 
  -4   3   7       12.29       16.45      6.58 o 
  -3   3   7        6.81        1.86      5.11 o 
  -2   3   7        6.25        8.05      5.68 o 
  -1   3   7       36.45       47.89      9.80 o 
   0   3   7        0.64        0.00      3.11 o 
   1   3   7       68.88       88.21      9.31 o 
   2   3   7        7.17        7.68      4.57 o 
   3   3   7        0.29        8.12      6.71 o 
   4   3   7       70.26       56.50     10.36 o 
   5   3   7        1.65        4.86      3.31 o 
   6   3   7        1.11        5.93      4.11 o 
  -6   4   7        0.21        2.04      3.20 o 
  -5   4   7        3.51        7.82      4.57 o 
  -4   4   7        3.04        3.29      4.49 o 
  -3   4   7        1.46        8.50      4.76 o 
  -2   4   7       24.19       25.42     11.30 o 
  -1   4   7        0.18        5.62      5.11 o 
   0   4   7       40.72       45.19      9.49 o 
   1   4   7       71.07       65.52      8.50 o 
   2   4   7        2.66        5.48      4.61 o 
   3   4   7       93.14      104.35     18.18 o 
   4   4   7      130.70      132.65     15.10 o 
   5   4   7        1.39        7.50      4.05 o 
   6   4   7      105.38      126.42     25.06 o 
  -6   5   7        2.07       12.92      5.82 o 
  -5   5   7        4.17        4.99      3.63 o 
  -4   5   7        3.53       12.15      5.42 o 
  -3   5   7       70.49       75.56     11.84 o 
  -2   5   7       11.26       16.63      6.53 o 
  -1   5   7        5.66        8.68      5.61 o 
   0   5   7       35.62       32.03      8.19 o 
   1   5   7        1.12        4.59      3.66 o 
   2   5   7       19.58       21.69      5.80 o 
   3   5   7       52.14       55.84     10.20 o 
   4   5   7       86.06       69.71     12.09 o 
   5   5   7      114.90      123.17     15.45 o 
  -5   6   7       19.81       22.82      6.53 o 
  -4   6   7        0.00        9.23      6.35 o 
  -3   6   7        3.06        6.10      4.67 o 
  -2   6   7        0.06        3.23      4.49 o 
  -1   6   7      106.44       94.66     13.31 o 
   0   6   7        0.33        2.84      5.47 o 
   1   6   7        0.26        1.00      5.30 o 
   2   6   7       35.07       34.09      6.56 o 
   3   6   7       11.92       18.62      6.18 o 
   4   6   7      144.35      140.07     14.85 o 
   5   6   7        2.43        2.34      4.31 o 
  -5   7   7       57.05       70.36     10.55 o 
  -3   7   7        1.79        0.65      4.57 o 
  -2   7   7        8.33       13.80      6.19 o 
  -1   7   7        0.52        4.20      4.61 o 
   0   7   7        0.40        2.12      4.11 o 
   1   7   7        0.11        0.00      3.85 o 
   2   7   7       21.55       11.51      6.43 o 
   3   7   7      132.35      143.48     12.43 o 
   4   7   7      167.14      179.01     14.70 o 
   5   7   7        0.48        8.86      4.59 o 
  -5   8   7        2.26        6.77      3.36 o 
  -4   8   7        0.04        1.49      6.40 o 
  -3   8   7       23.79       23.42      6.66 o 
  -2   8   7        4.56       13.50      5.45 o 
  -1   8   7       78.80       90.16     13.47 o 
   0   8   7      101.08      106.95     14.20 o 
   1   8   7        0.42        4.34      4.92 o 
   2   8   7       52.37       54.78     10.36 o 
   3   8   7        2.77        8.15      4.32 o 
   4   8   7      150.60      153.39     16.24 o 
   5   8   7        2.71       13.93      5.40 o 
  -4   9   7        1.43        5.92      7.28 o 
  -3   9   7        6.71        7.14      6.62 o 
  -2   9   7        0.09        9.10      4.96 o 
  -1   9   7        9.80       20.19      6.09 o 
   0   9   7        0.43        2.19      4.70 o 
   1   9   7        3.23        4.62      4.64 o 
   2   9   7       97.86       94.80     13.60 o 
   3   9   7       17.98       22.14      6.73 o 
   4   9   7       38.90       31.07      6.15 o 
  -4  10   7        1.55        1.91      6.27 o 
  -3  10   7       17.77       19.03      8.14 o 
  -2  10   7       87.34       99.61     14.08 o 
  -1  10   7        6.40       12.88      5.33 o 
   0  10   7       86.89       87.78     13.72 o 
   1  10   7       54.67       73.54     12.11 o 
   2  10   7        5.44        9.22      4.44 o 
   3  10   7       17.97       26.94      6.73 o 
   4  10   7        9.43       15.56      4.29 o 
  -3  11   7       14.89       23.11      8.29 o 
  -2  11   7       41.35       53.20     11.70 o 
  -1  11   7        0.64        9.65      5.18 o 
   0  11   7       11.10       12.36      5.65 o 
   1  11   7      183.81      192.05     25.42 o 
   2  11   7       10.67       18.17      6.09 o 
   3  11   7      117.01      139.37     13.84 o 
  -2  12   7        6.01        4.25      6.44 o 
  -1  12   7        0.50        1.31      7.06 o 
   0  12   7       14.31       13.41      3.93 o 
   1  12   7        2.37        6.69      4.13 o 
   2  12   7       38.46       60.27     10.25 o 
  -5   0   8        4.75       22.59      8.47 o 
  -4   0   8      186.83      147.56     22.59 o 
  -3   0   8        8.58       11.30      8.12 o 
  -2   0   8       10.51       10.94      8.83 o 
   1   0   8       48.63       55.78     14.47 o 
   2   0   8        7.89        9.18      6.71 o 
   3   0   8        7.54       15.18      6.71 o 
   4   0   8       44.05       36.71      9.88 o 
  -5   1   8        0.43        8.16      3.90 o 
  -4   1   8       77.11       63.65     10.05 o 
  -3   1   8      177.73      155.06     16.06 o 
  -2   1   8       12.81       26.48     10.94 o 
  -1   1   8       43.48       47.30     14.12 o 
   0   1   8       43.08       46.95     13.77 o 
   1   1   8        9.19       10.59      7.41 o 
   2   1   8       54.13       52.70     10.06 o 
   3   1   8      135.98      142.65     15.84 o 
   4   1   8       67.34       69.04     13.94 o 
  -4   2   8       68.35       65.29     10.86 o 
  -3   2   8       23.87       25.53      6.08 o 
  -2   2   8        2.69        8.12      6.71 o 
  -1   2   8       27.30       28.20      8.19 o 
   0   2   8        3.16        6.00      7.41 o 
   1   2   8        0.10        8.83      7.06 o 
   2   2   8       76.82       75.19     16.24 o 
   3   2   8        0.01        9.27      3.47 o 
   4   2   8       58.09       72.84     11.36 o 
  -4   3   8       60.76       60.28     10.45 o 
  -3   3   8       88.01       82.96     17.65 o 
  -2   3   8        0.95        5.21      4.57 o 
  -1   3   8        9.29       18.93      7.11 o 
   0   3   8        0.31        1.77      6.71 o 
   1   3   8      158.59      164.97     14.81 o 
   2   3   8        0.19        4.94      5.30 o 
   3   3   8        0.18        3.14      3.36 o 
   4   3   8       53.88       67.40     10.05 o 
  -4   4   8       76.70      116.14     21.53 o 
  -3   4   8        4.06       17.65      8.12 o 
  -2   4   8        1.54       12.00      5.65 o 
  -1   4   8        5.70        8.92      5.67 o 
   0   4   8       22.55       26.36      7.96 o 
   1   4   8       26.76       42.71     12.00 o 
   2   4   8       10.21       26.12      9.88 o 
   3   4   8        1.76        4.24      5.65 o 
   4   4   8        1.03        3.69      3.05 o 
  -4   5   8        1.55        6.00      4.94 o 
  -3   5   8        1.64        8.86      3.85 o 
  -2   5   8        5.78        7.53      5.55 o 
  -1   5   8       30.56       43.70      9.41 o 
   0   5   8       52.87       40.33      9.11 o 
   1   5   8        0.37        2.47      6.00 o 
   2   5   8       40.60       33.89     11.65 o 
   3   5   8        1.61       17.30      7.77 o 
   4   5   8        6.18        6.79      3.36 o 
  -3   6   8        2.70        1.77      5.30 o 
  -2   6   8       20.30       26.83      7.51 o 
  -1   6   8        4.23        9.06      4.77 o 
   0   6   8       75.04       81.59     12.61 o 
   1   6   8        5.52        9.38      5.16 o 
   2   6   8        0.37        7.77      6.00 o 
   3   6   8       41.66       56.84     13.77 o 
  -3   7   8       36.73       43.43      8.71 o 
  -2   7   8       14.76       29.97      8.83 o 
  -1   7   8        6.65       17.51      6.27 o 
   0   7   8       63.46       94.87     13.92 o 
   1   7   8        1.61       13.12      4.77 o 
   2   7   8       47.27       56.48     13.06 o 
   3   7   8       21.26       46.95     10.94 o 
  -2   8   8        2.10       11.04      4.70 o 
  -1   8   8       39.31       57.54     10.60 o 
   0   8   8        2.87        9.73      5.61 o 
   1   8   8        3.25        4.68      8.65 o 
   2   8   8       45.05       66.05     10.97 o 
  -1   9   8        2.64        1.77      5.82 o 
   0   9   8        1.09       12.60      4.45 o 
   1   9   8        0.30       12.05      4.59 o 
  -1   1   9        3.50       14.47      6.71 o 
   1   1   9       13.85       18.81      6.00 o 
  -1   2   9        4.01        7.41      5.65 o 
   0   3   9       13.16       27.89      7.77 o 
                                                 
